# Supplementary material for: The RgaS-RgaR two-component system promotes Clostridioides difficile sporulation through a small RNA and the Agr1 system
Source: PLoS Genet. 2023 Oct 16;19(10):e1010841. doi: 10.1371/journal.pgen.1010841 (PMC10602386; doi:10.1371/journal.pgen.1010841)
Supplement: S1 Table. RNA-seq of rgaR mutant compared to 630Δerm — (XLSX) [file pgen.1010841.s012.xlsx]

## Sheet: ∆rgaR versus 630∆erm
Table S1: RNA-seq analysis of 630∆erm ∆rgaR (MC2229) at H12 on 70:30 sporulation agar.
Name	locus_tag	old_locus_tag	Minimum	Maximum	Length	# Intervals	Direction	Differential Expression Absolute Confidence	Differential Expression Confidence	Differential Expression Log2 Ratio	Fold Change	Differential Expression Log2 Standard Error	Differential Expression p-value	gene
hypothetical protein CDS	CD630_09130	CD0913	1096927	1097115	189	1	forward	0	0	NA		NA	NA
hypothetical protein CDS	CD630_09240	CD0924	1101707	1101880	174	1	forward	0	0	NA		NA	NA
hydrolase CDS	CD630_20080	CD2008	2317945	2318841	897	1	reverse	0	0	NA		NA	NA
hypothetical protein CDS	CD630_20131	CD2013A	2323257	2323379	123	1	reverse	0	0	NA		NA	NA
hypothetical protein CDS	CD630_20091	CD2009A	2319238	2319369	132	1	reverse	11.26	11.26	3.65404	12.5886	0.502543	3.56552e-13
ermB CDS	CD630_20070	CD2007	2316967	2317704	738	1	reverse	97.27	97.27	3.54422	11.6659	0.166981	5.58221e-100	ermB
ermB CDS	CD630_20100	CD2010	2319374	2320111	738	1	reverse	87.77	87.77	3.24669	9.49185	0.160989	1.90439e-90	ermB
hypothetical protein CDS	CD630_20061	CD2006A	2316831	2316962	132	1	reverse	7.93	7.93	2.42959	5.38741	0.398382	1.06966e-09
two-component sensor histidine kinase CDS	CD630_28390	CD2839	3318178	3319683	1506	1	reverse	2.96	2.96	1.89966	3.73126	0.509349	0.000191789
cell division protein FtsQ CDS	CD630_26500	CD2650	3057322	3058062	741	1	reverse	7.55	7.55	1.86057	3.63152	0.312667	2.67081e-09
ribH CDS	CD630_16970	CD1697	1969506	1969967	462	1	reverse	6.71	6.71	1.77124	3.41348	0.31569	2.01516e-08	ribH
ribBA CDS	CD630_16980	CD1698	1970072	1971265	1194	1	reverse	8.21	8.21	1.71263	3.27757	0.275899	5.38558e-10	ribBA
hypothetical protein CDS	CD630_19670	CD1967	2268834	2269709	876	1	reverse	7.37	7.37	1.71132	3.27461	0.291188	4.17706e-09		Spo0A-dependent
spoIIAB CDS	CD630_07710	CD0771	942868	943296	429	1	forward	25.05	25.05	1.68848	3.22318	0.156136	2.94922e-27	spoIIAB	Spo0A-dependent
sigF CDS	CD630_07720	CD0772	943319	944083	765	1	forward	47.4	47.4	1.67386	3.19067	0.112727	7.08301e-50	sigF	Spo0A-dependent
spoIIAA CDS	CD630_07700	CD0770	942519	942854	336	1	forward	20.23	20.23	1.64786	3.13368	0.169399	2.29844e-22	spoIIAA	Spo0A-dependent
hypothetical protein CDS	CD630_19410	CD1941	2238709	2239455	747	1	reverse	17.65	17.65	1.6357	3.10739	0.17996	9.97278e-20		Spo0A-dependent
hypothetical protein CDS	CD630_32900	CD3290	3852907	3853956	1050	1	reverse	19.79	19.79	1.42938	2.6933	0.148562	6.49358e-22		Spo0A-dependent
oraS CDS	CD630_04450	CD0445	528966	529340	375	1	forward	1.1	1.1	1.40438	2.64704	0.627072	0.0251178	oraS
cell-division FtsK/SpoIIIE-family protein CDS	CD630_33440	CD3344	3908146	3909543	1398	1	reverse	1	1	1.35503	2.55803	0.636432	0.0332452
spoIIE CDS	CD630_34900	CD3490	4079788	4082160	2373	1	reverse	9.03	9.03	1.35186	2.5524	0.207662	7.52096e-11	spoIIE	Spo0A-dependent
ribD CDS	CD630_17000	CD1700	1971987	1973099	1113	1	reverse	5.09	5.09	1.35126	2.55135	0.276371	1.01192e-06	ribD
hypothetical protein CDS	CD630_01480	CD0148	197908	198948	1041	1	forward	10.58	10.58	1.34384	2.53826	0.190608	1.78537e-12
nitrilase/cyanide hydratase and apolipoprotein N-acyltransferase CDS	CD630_27370	CD2737	3175193	3175999	807	1	reverse	16.98	16.98	1.34019	2.53185	0.150297	4.79187e-19
fusA1 CDS	CD630_00220	CD0022	38540	40468	1929	1	forward	15.95	15.95	1.33879	2.52939	0.154873	5.40811e-18	fusA1
ribE CDS	CD630_16990	CD1699	1971288	1971953	666	1	reverse	5.69	5.69	1.32178	2.49974	0.255532	2.30794e-07	ribE
zinc finger protein CDS	CD630_33681	CD3368A	3935041	3935442	402	1	reverse	1.18	1.18	1.29073	2.44651	0.555972	0.0202564
hypothetical protein CDS	CD630_26490	CD2649	3056601	3057299	699	1	reverse	7.09	7.09	1.23152	2.34814	0.213632	8.18181e-09
spoVG CDS	CD630_35160	CD3516	4109360	4109638	279	1	reverse	15.59	15.59	1.18188	2.26872	0.1383	1.27668e-17	spoVG
cytosine permease CDS	CD630_27380	CD2738	3176013	3177245	1233	1	reverse	14.48	14.48	1.17626	2.2599	0.142789	1.75512e-16
P-loop ATPase CDS	CD630_01490	CD0149	199087	199539	453	1	forward	20.58	20.58	1.1745	2.25715	0.119717	1.01265e-22
DNA-binding protein CDS	CD630_08380	CD0838	1014397	1014708	312	1	forward	14.92	14.92	1.16859	2.24792	0.139782	6.26504e-17
conjugative transposon protein CDS	CD630_03710	CD0371	440599	441510	912	1	reverse	1.33	1.33	1.15841	2.23211	0.468026	0.0133202
minE CDS	CD630_11510	CD1151	1350200	1350484	285	1	forward	18.88	18.88	1.14437	2.2105	0.121728	5.40015e-21	minE
acyl-CoA thioesterase CDS	CD630_19660	CD1966	2267177	2268475	1299	1	reverse	7.1	7.1	1.13888	2.20211	0.197388	7.93752e-09		Spo0A-dependent
rimI CDS	CD630_01510	CD0151	200245	200721	477	1	forward	7.04	7.04	1.13307	2.19324	0.197177	9.1133e-09	rimI
hypothetical protein CDS	CD630_09531	CD0953A	1121297	1121473	177	1	forward	0.61	0.61	1.1252	2.18132	0.693147	0.10452
spo0A CDS	CD630_12140	CD1214	1412597	1413421	825	1	forward	12.52	12.52	1.12188	2.1763	0.146447	1.8495e-14	spo0A	Spo0A-dependent
PTS system fructose/mannitol-family transporter subunit IIB CDS	CD630_36300	CD3630	4238355	4238642	288	1	reverse	0.74	0.74	1.08746	2.125	0.602127	0.0709133
two-component response regulator CDS	CD630_28380	CD2838	3317366	3318064	699	1	reverse	1.34	1.34	1.08668	2.12384	0.437801	0.0130602
PTS system mannose/fructose/sorbose transporter subunit IIA CDS	CD630_32780	CD3278	3836728	3837150	423	1	reverse	0.73	0.73	1.07233	2.10283	0.601063	0.0744146
hypothetical protein CDS	CD630_26480	CD2648	3055922	3056596	675	1	reverse	23.98	23.98	1.07152	2.10164	0.101239	3.53322e-26
sip2 CDS	CD630_05550	CD0555	661392	661928	537	1	forward	12.77	12.77	1.06687	2.09488	0.137877	1.01154e-14	sip2
minD CDS	CD630_11500	CD1150	1349385	1350182	798	1	forward	9.35	9.35	1.06629	2.09405	0.160871	3.3972e-11	minD
amidohydrolase CDS	CD630_07790	CD0779	949265	950410	1146	1	forward	5.81	5.81	1.06027	2.08532	0.202927	1.74284e-07
conjugative transposon protein CDS	CD630_04352	CD0435B	517828	517974	147	1	forward	0.7	0.7	1.05271	2.07442	0.60277	0.0807324
sporulation-associated two-component sensor histidine kinase CDS	CD630_14920	CD1492	1726931	1729678	2748	1	forward	10.12	10.12	1.05219	2.07367	0.152616	5.41111e-12
mrdB CDS	CD630_11520	CD1152	1350569	1351699	1131	1	forward	32.54	32.54	1.04615	2.06501	0.0849089	6.99431e-35	mrdB	Spo0A-dependent
sigE CDS	CD630_26430	CD2643	3050657	3051379	723	1	reverse	10.33	10.33	1.03742	2.05256	0.148925	3.25972e-12	sigE	Spo0A-dependent
DNA topoisomerase CDS	CD630_24040	CD2404	2771822	2774050	2229	1	forward	12.49	12.49	1.03685	2.05174	0.135472	1.9541e-14
hypothetical protein CDS	CD630_32890	CD3289	3852461	3852826	366	1	reverse	9.96	9.96	1.03508	2.04923	0.151376	8.04263e-12		Spo0A-dependent
spoVS CDS	CD630_19350	CD1935	2233199	2233459	261	1	reverse	12.67	12.67	1.0233	2.03256	0.132764	1.28122e-14	spoVS
membrane protein CDS	CD630_08390	CD0839	1014736	1015422	687	1	forward	1.36	1.36	1.00856	2.0119	0.401425	0.0119894
sigH CDS	CD630_00570	CD0057	82988	83650	663	1	forward	11.9	11.9	1.00503	2.00699	0.13448	7.81144e-14	sigH
conjugative transposon protein CDS	CD630_11061	CD1106A	1302546	1302734	189	1	reverse	0.46	0.46	0.982787	1.97628	0.7141	0.168741
3-methyladenine DNA glycosylase CDS	CD630_14930	CD1493	1729787	1730395	609	1	forward	2.19	2.19	0.973907	1.96415	0.30429	0.00137149
peptidase CDS	CD630_01660	CD0166	219192	220412	1221	1	reverse	1.41	1.41	0.97098	1.96017	0.380246	0.0106628
gcp CDS	CD630_01520	CD0152	200727	201743	1017	1	forward	5.91	5.91	0.968929	1.95739	0.183906	1.3746e-07	gcp
ortA CDS	CD630_04430	CD0443	527157	527465	309	1	forward	0.66	0.66	0.95114	1.9334	0.561377	0.0902087	ortA
sip2 CDS	CD630_05540	CD0554	660690	661226	537	1	forward	15.18	15.18	0.950464	1.93249	0.112699	3.35068e-17	sip2
PTS system lactose/cellobiose-family transportersubunit IIB CDS	CD630_30820	CD3082	3578974	3579291	318	1	reverse	0.49	0.49	0.943931	1.92376	0.657335	0.151003
hypothetical protein CDS	CD630_32880	CD3288	3852139	3852456	318	1	reverse	6.95	6.95	0.936875	1.91438	0.164079	1.13034e-08
mgsA CDS	CD630_11530	CD1153	1351740	1352153	414	1	forward	14.1	14.1	0.934894	1.91175	0.115012	4.34059e-16	mgsA	Spo0A-dependent
two-component sensor histidine kinase CDS	CD630_17380	CD1738	2012365	2014359	1995	1	forward	5.64	5.64	0.934558	1.91131	0.181605	2.65944e-07
membrane protein CDS	CD630_07770	CD0777	947930	948772	843	1	forward	5.84	5.84	0.9342	1.91083	0.178342	1.62115e-07
peptidase CDS	CD630_32210	CD3221	3769254	3770372	1119	1	reverse	1.33	1.33	0.933175	1.90947	0.376309	0.0131451
amino acid transporter CDS	CD630_01650	CD0165	217806	219155	1350	1	reverse	1.9	1.9	0.930466	1.90589	0.312506	0.00290675
hypothetical protein CDS	CD630_11870	CD1187	1388905	1389153	249	1	forward	0.42	0.42	0.930453	1.90587	0.715392	0.193388
minC CDS	CD630_11490	CD1149	1348678	1349361	684	1	forward	22.56	22.56	0.930392	1.90579	0.0905969	9.66198e-25	minC
ogt2 CDS	CD630_17700	CD1770	2051781	2052275	495	1	forward	0.71	0.71	0.925949	1.89993	0.525374	0.0779919	ogt2
hypothetical protein CDS	CD630_07800	CD0780	950454	951389	936	1	forward	7.79	7.79	0.918928	1.89071	0.152082	1.51932e-09
peptidase CDS	CD630_01500	CD0150	199539	200255	717	1	forward	5.25	5.25	0.91702	1.88821	0.18471	6.88211e-07
pyridoxal phosphate-dependent transferase CDS	CD630_23820	CD2382	2748166	2749425	1260	1	reverse	16.53	16.53	0.912492	1.88229	0.103698	1.37375e-18
hypothetical protein CDS	CD630_19000	CD1900	2202739	2202873	135	1	reverse	0.52	0.52	0.898943	1.8647	0.610593	0.140954
hypothetical protein CDS	CD630_10610	CD1061	1254050	1255063	1014	1	forward	19.03	19.03	0.887162	1.84953	0.0940043	3.81907e-21
stage 0 sporulation protein CDS	CD630_36730	CD3673	4282275	4283060	786	1	reverse	9.61	9.61	0.88261	1.84371	0.131377	1.84049e-11
hypothetical protein CDS	CD630_29470	CD2947	3424817	3425035	219	1	reverse	0.45	0.45	0.879507	1.83975	0.6425	0.171036
UvrD/REP type DNA helicase CDS	CD630_13300	CD1330	1543308	1545089	1782	1	forward	4.05	4.05	0.87888	1.83895	0.201305	1.26591e-05
HxlR family transcriptional regulator CDS	CD630_30110	CD3011	3497768	3498103	336	1	reverse	1.01	1.01	0.877872	1.83766	0.408862	0.0317844
fliW CDS	CD630_02330	CD0233	297587	297979	393	1	forward	2.83	2.83	0.877729	1.83748	0.240707	0.000265878	fliW
spoIIGA CDS	CD630_26440	CD2644	3051404	3052249	846	1	reverse	2.51	2.51	0.866517	1.82326	0.25206	0.000586606	spoIIGA	Spo0A-dependent
transporter CDS	CD630_01470	CD0147	197001	197579	579	1	forward	3.76	3.76	0.865673	1.82219	0.20577	2.58788e-05
hypothetical protein CDS	CD630_09690	CD0969	1137411	1137593	183	1	forward	0.6	0.6	0.864604	1.82084	0.540761	0.10985
integrase CDS	CD630_19320	CD1932	2230351	2231478	1128	1	reverse	8.21	8.21	0.860716	1.81594	0.138641	5.35759e-10
hypothetical protein CDS	CD630_07780	CD0778	948832	949251	420	1	forward	4.53	4.53	0.849569	1.80196	0.184091	3.93216e-06
membrane protein CDS	CD630_28370	CD2837	3315993	3317063	1071	1	reverse	0.54	0.54	0.846269	1.79785	0.562088	0.132175
RNA-binding protein CDS	CD630_01420	CD0142	188593	189144	552	1	forward	2.4	2.4	0.845168	1.79647	0.25136	0.000772731
two-component response regulator CDS	CD630_17390	CD1739	2014359	2015681	1323	1	forward	4.53	4.53	0.841768	1.79224	0.182469	3.96489e-06
ATPase CDS	CD630_22490	CD2249	2605782	2606603	822	1	reverse	10.3	10.3	0.84101	1.7913	0.120936	3.54569e-12
sigma-54 dependent transcriptional regulator CDS	CD630_23830	CD2383	2749687	2751678	1992	1	reverse	9.23	9.23	0.840524	1.7907	0.127716	4.66716e-11
hypothetical protein CDS	CD630_15140	CD1514	1751950	1752846	897	1	reverse	1.65	1.65	0.832305	1.78053	0.29946	0.00544673
PTS system glucose-like transporter subunit IIA CDS	CD630_30270	CD3027	3516009	3516479	471	1	reverse	1.07	1.07	0.826743	1.77368	0.374675	0.0273448
hypothetical protein CDS	CD630_22480	CD2248	2604565	2605761	1197	1	reverse	8.16	8.16	0.819677	1.76501	0.132451	6.073e-10
acetyltransferase CDS	CD630_20260	CD2026	2337785	2338198	414	1	forward	3.64	3.64	0.811797	1.7554	0.196117	3.48284e-05
hypothetical protein CDS	CD630_03851	CD0385A	453368	453553	186	1	reverse	0.74	0.74	0.807508	1.75019	0.447311	0.0710354
hypothetical protein CDS	CD630_10521	CD1052A	1245667	1245744	78	1	forward	0.55	0.55	0.806626	1.74912	0.529626	0.127756
HTH-type transcriptional regulator CDS	CD630_15730	CD1573	1821726	1822940	1215	1	forward	7.73	7.73	0.806513	1.74898	0.134021	1.76789e-09
dnaC CDS	CD630_36540	CD3654	4264158	4265150	993	1	forward	2.39	2.39	0.805627	1.74791	0.240073	0.000791476	dnaC
SAF domain-containing protein CDS	CD630_28710	CD2871	3358626	3358901	276	1	forward	0.43	0.43	0.804856	1.74697	0.604182	0.182814
panB CDS	CD630_15130	CD1513	1751148	1751975	828	1	reverse	4.87	4.87	0.797943	1.73862	0.167042	1.78015e-06	panB
hypothetical protein CDS	CD630_13170	CD1317	1526313	1527158	846	1	forward	1.41	1.41	0.791998	1.73147	0.309479	0.0104934
channel-forming hemolysin CDS	CD630_15460	CD1546	1794284	1794937	654	1	forward	9.99	9.99	0.788286	1.72702	0.115094	7.4349e-12
fliC CDS	CD630_02390	CD0239	300942	301814	873	1	forward	3.98	3.98	0.787555	1.72615	0.182014	1.51233e-05	fliC
acyl-CoA N-acyltransferase CDS	CD630_14290	CD1429	1656627	1657412	786	1	forward	0.8	0.8	0.786284	1.72463	0.415469	0.0584213
aroA CDS	CD630_18340	CD1834	2123357	2124670	1314	1	forward	8.9	8.9	0.78573	1.72396	0.121609	1.03945e-10	aroA
hypothetical protein CDS	CD630_12190	CD1219	1417401	1418468	1068	1	forward	17.18	17.18	0.785472	1.72366	0.0875585	2.94312e-19		Spo0A-dependent
acpP CDS	CD630_11830	CD1183	1383091	1383315	225	1	forward	3.22	3.22	0.782491	1.7201	0.201029	9.92431e-05	acpP
spo0J CDS	CD630_36710	CD3671	4280502	4281365	864	1	reverse	7.57	7.57	0.782291	1.71986	0.131265	2.52811e-09	spo0J
SinR CDS	CD630_22140	CD2214	2566735	2567073	339	1	forward	1.48	1.48	0.782246	1.71981	0.298106	0.00868911	SinR
cwp66 CDS	CD630_27890	CD2789	3245004	3246836	1833	1	reverse	14.55	14.55	0.781472	1.71888	0.0946315	1.48061e-16	cwp66
ADP-ribose binding protein CDS	CD630_08650	CD0865	1041845	1042699	855	1	forward	3.97	3.97	0.777962	1.71471	0.180205	1.58088e-05
hypothetical protein CDS	CD630_19340	CD1934	2232675	2233046	372	1	reverse	8.22	8.22	0.774423	1.71051	0.124683	5.26038e-10
hypothetical protein CDS	CD630_12160	CD1216	1414973	1415848	876	1	forward	4.45	4.45	0.773466	1.70937	0.169117	4.795e-06
hypothetical protein CDS	CD630_05670	CD0567	676060	676908	849	1	forward	0.81	0.81	0.772125	1.70778	0.40691	0.0577579
lysophospholipase CDS	CD630_15700	CD1570	1818353	1821253	1026	2	forward	5.92	5.92	0.771286	1.70679	0.146221	1.3291e-07
fliS2 CDS	CD630_02360	CD0236	298599	298952	354	1	forward	3.49	3.49	0.765559	1.70003	0.188884	5.05508e-05	fliS2
thiamine diphosphokinase CDS	CD630_12150	CD1215	1413834	1414955	1122	1	forward	8.97	8.97	0.765542	1.70001	0.118043	8.85775e-11
gtaB CDS	CD630_34880	CD3488	4076466	4077431	966	1	reverse	4.96	4.96	0.764555	1.69885	0.158473	1.40335e-06	gtaB
diguanylate kinase signaling protein CDS	CD630_07570	CD0757	926372	928042	1671	1	forward	2.3	2.3	0.763604	1.69773	0.232132	0.00100357
panC CDS	CD630_15120	CD1512	1750281	1751129	849	1	reverse	4.49	4.49	0.761864	1.69568	0.165918	4.39407e-06	panC
mobB CDS	CD630_10820	CD1082	1274778	1275311	534	1	forward	1.26	1.26	0.758404	1.69162	0.314893	0.0160205	mobB
aroC CDS	CD630_18350	CD1835	2124648	2125727	1080	1	forward	10.27	10.27	0.756653	1.68957	0.108966	3.81348e-12	aroC	Spo0A-dependent
hypothetical protein CDS	CD630_26240	CD2624	3030985	3031620	636	1	reverse	0.82	0.82	0.753194	1.68552	0.394664	0.0563339
glgP CDS	CD630_08850	CD0885	1064224	1066665	2442	1	forward	9.02	9.02	0.750042	1.68184	0.115309	7.78932e-11	glgP
gloA CDS	CD630_11340	CD1134	1333408	1333779	372	1	forward	3.06	3.06	0.747187	1.67852	0.196863	0.000147368	gloA
GTP-binding protein HflX CDS	CD630_07880	CD0788	960647	961930	1284	1	forward	9.2	9.2	0.745505	1.67656	0.113477	5.04267e-11
soj CDS	CD630_36720	CD3672	4281367	4282140	774	1	reverse	9.07	9.07	0.744905	1.67586	0.114226	6.96979e-11	soj
hypothetical protein CDS	CD630_23090	CD2309	2671951	2672127	177	1	forward	2.39	2.39	0.743784	1.67456	0.221693	0.000793593
bglG CDS	CD630_31260	CD3126	3640611	3641474	864	1	reverse	1.94	1.94	0.741694	1.67214	0.246452	0.00261685	bglG
hisH CDS	CD630_15510	CD1551	1799057	1799662	606	1	forward	6.6	6.6	0.741528	1.67195	0.133288	2.64623e-08	hisH
aroB CDS	CD630_18330	CD1833	2122293	2123357	1065	1	forward	7.36	7.36	0.741521	1.67194	0.126244	4.26187e-09	aroB	Spo0A-dependent
hypothetical protein CDS	CD630_08660	CD0866	1042904	1043884	981	1	forward	6.29	6.29	0.738253	1.66815	0.135906	5.56979e-08
acyltransferase CDS	CD630_17230	CD1723	1997181	1997945	765	1	reverse	5.46	5.46	0.7377	1.66752	0.145676	4.10583e-07
glycosyl transferase family protein CDS	CD630_12180	CD1218	1416572	1417396	825	1	forward	5.61	5.61	0.735767	1.66528	0.143293	2.82578e-07		Spo0A-dependent
hypothetical protein CDS	CD630_15071	CD1507A	1745086	1745235	150	1	forward	1.01	1.01	0.735047	1.66445	0.343536	0.032383
alpha-amylase CDS	CD630_08860	CD0886	1066670	1068535	1866	1	forward	7.81	7.81	0.73187	1.66079	0.120973	1.44951e-09
hypothetical protein CDS	CD630_09772	CD0977B	1141775	1141963	189	1	reverse	0.31	0.31	0.731476	1.66034	0.673728	0.277606
hypothetical protein CDS	CD630_02380	CD0238	300506	300841	336	1	forward	4.24	4.24	0.731456	1.66031	0.163839	8.02681e-06
family 2 glycosyl transferase CDS	CD630_12170	CD1217	1415872	1416564	693	1	forward	12.83	12.83	0.730432	1.65914	0.0941689	8.72273e-15
srlM CDS	CD630_07630	CD0763	936612	937046	435	1	forward	1.3	1.3	0.727513	1.65578	0.29693	0.014281	srlM
hypothetical protein CDS	CD630_31180	CD3118	3631869	3632273	405	1	reverse	1.67	1.67	0.724069	1.65183	0.259494	0.00526565
hypothetical protein CDS	CD630_17292	CD1729B	2004377	2004568	192	1	forward	0.4	0.4	0.722085	1.64956	0.572701	0.207366
HTH-type transcriptional regulator CDS	CD630_22910	CD2291	2658954	2659187	234	1	forward	0.85	0.85	0.715865	1.64247	0.366869	0.0510237
cysteine desulfurase CDS	CD630_36700	CD3670	4279327	4280469	1143	1	reverse	13.31	13.31	0.714387	1.64079	0.0904187	2.76943e-15
flagellar biosynthesis protein CDS	CD630_02300	CD0230	294876	295292	417	1	forward	1.85	1.85	0.708887	1.63454	0.241361	0.00331361
asrB CDS	CD630_22320	CD2232	2583600	2584391	792	1	reverse	0.34	0.34	0.706413	1.63174	0.609481	0.246439	asrB
gpsA CDS	CD630_26300	CD2630	3039375	3040406	1032	1	reverse	3.55	3.55	0.703933	1.62894	0.172207	4.35655e-05	gpsA
hisA CDS	CD630_15520	CD1552	1799659	1800381	723	1	forward	4.14	4.14	0.703103	1.628	0.159298	1.01593e-05	hisA
pyrC CDS	CD630_15260	CD1526	1768750	1770015	1266	1	forward	12.92	12.92	0.701409	1.62609	0.0901168	7.06369e-15	pyrC
tyrC CDS	CD630_18390	CD1839	2128348	2129187	840	1	forward	0.98	0.98	0.70085	1.62546	0.333786	0.0357553	tyrC
hypothetical protein CDS	CD630_05770	CD0577	689963	690532	570	1	reverse	4.06	4.06	0.700378	1.62493	0.160312	1.24908e-05
thioredoxin CDS	CD630_15070	CD1507	1744509	1745093	585	1	forward	2.02	2.02	0.699329	1.62375	0.227959	0.00215649
cell wall-binding protein CDS	CD630_18030	CD1803	2084186	2085940	1755	1	forward	1.46	1.46	0.699205	1.62361	0.268179	0.00912786
transporter CDS	CD630_22870	CD2287	2654272	2654595	324	1	forward	0.29	0.29	0.697712	1.62193	0.671617	0.298873
hypothetical protein CDS	CD630_28890	CD2889	3380278	3380421	144	1	reverse	0.73	0.73	0.697284	1.62145	0.389164	0.073173
hypothetical protein CDS	CD630_26210	CD2621	3029497	3029754	258	1	reverse	7.8	7.8	0.697174	1.62133	0.11531	1.48423e-09
aroE1 CDS	CD630_18370	CD1837	2126973	2127782	810	1	forward	7.52	7.52	0.694617	1.61846	0.116951	2.86116e-09	aroE1
smc CDS	CD630_12500	CD1250	1450780	1454334	3555	1	forward	4.13	4.13	0.694267	1.61806	0.157457	1.03729e-05	smc
secA1 CDS	CD630_01430	CD0143	189276	191951	2676	1	forward	5.57	5.57	0.692347	1.61591	0.135325	3.11798e-07	secA1
glgD CDS	CD630_08830	CD0883	1061630	1062760	1131	1	forward	6.44	6.44	0.690971	1.61437	0.125718	3.8803e-08	glgD
frr CDS	CD630_21370	CD2137	2473758	2474315	558	1	reverse	4.06	4.06	0.68994	1.61322	0.157892	1.24414e-05	frr
pyridoxal phosphate-dependent transferase CDS	CD630_25020	CD2502	2887567	2888670	1104	1	forward	9.82	9.82	0.689228	1.61242	0.101531	1.13439e-11
aroF CDS	CD630_18320	CD1832	2121258	2122271	1014	1	forward	4.81	4.81	0.688762	1.6119	0.144938	2.01307e-06	aroF
hypothetical protein CDS	CD630_24591	CD2459A	2838161	2838277	117	1	reverse	0.88	0.88	0.688467	1.61157	0.346022	0.0466285
beta-lactamase-like hydrolase CDS	CD630_04640	CD0464	552975	553580	606	1	forward	0.6	0.6	0.686488	1.60936	0.428987	0.109542
aroK CDS	CD630_18380	CD1838	2127794	2128327	534	1	forward	2.96	2.96	0.684549	1.6072	0.183278	0.000187692	aroK
pheA CDS	CD630_18360	CD1836	2125730	2126926	1197	1	forward	6.67	6.67	0.684231	1.60685	0.122365	2.24805e-08	pheA	Spo0A-dependent
iorA CDS	CD630_23810	CD2381	2746318	2748105	1788	1	reverse	4.91	4.91	0.681605	1.60392	0.142038	1.59653e-06	iorA
membrane protein CDS	CD630_17630	CD1763	2041124	2041390	267	1	reverse	0.62	0.62	0.681113	1.60338	0.41831	0.103471
hypothetical protein CDS	CD630_09250	CD0925	1101998	1102333	336	1	forward	0.26	0.26	0.68019	1.60235	0.703982	0.333943
hypothetical protein CDS	CD630_24200	CD2420	2793261	2794376	1116	1	reverse	1.09	1.09	0.679155	1.6012	0.304246	0.0255978
membrane protein CDS	CD630_26470	CD2647	3055470	3055823	354	1	reverse	1.05	1.05	0.677374	1.59923	0.309143	0.0284418
kamA CDS	CD630_22520	CD2252	2608761	2610029	1269	1	reverse	4.42	4.42	0.67434	1.59587	0.147983	5.19184e-06	kamA
amidohydrolase CDS	CD630_24210	CD2421	2794612	2795748	1137	1	reverse	0.66	0.66	0.674125	1.59563	0.396471	0.089072
prfB CDS	CD630_01440	CD0144	192087	193073	987	1	forward	6.8	6.8	0.67163	1.59287	0.118941	1.63502e-08	prfB	Spo0A-dependent
terD CDS	CD630_17990	CD1799	2080446	2081027	582	1	reverse	4.43	4.43	0.671221	1.59242	0.147188	5.10856e-06	terD
sepF CDS	CD630_26220	CD2622	3029773	3030231	459	1	reverse	8.09	8.09	0.669878	1.59094	0.108729	7.2297e-10	sepF
buk CDS	CD630_23790	CD2379	2744618	2745688	1071	1	reverse	6.87	6.87	0.669491	1.59051	0.117941	1.37479e-08	buk
fliS1 CDS	CD630_02350	CD0235	298207	298602	396	1	forward	5.2	5.2	0.669225	1.59022	0.135462	7.79977e-07	fliS1
fliD CDS	CD630_02370	CD0237	298980	300503	1524	1	forward	4.79	4.79	0.668192	1.58908	0.141043	2.16381e-06	fliD
peptidase CDS	CD630_02910	CD0291	350785	352092	1308	1	forward	0.5	0.5	0.667456	1.58827	0.46247	0.148953
nudF CDS	CD630_12200	CD1220	1418470	1419006	537	1	forward	4.53	4.53	0.666722	1.58746	0.144619	4.02258e-06	nudF	Spo0A-dependent
GCN5-related N-acetyltransferase-like protein CDS	CD630_21620	CD2162	2500593	2501096	504	1	reverse	3.05	3.05	0.665383	1.58599	0.175496	0.00014977
RNA-binding cell division protein CDS	CD630_26200	CD2620	3028702	3029487	786	1	reverse	4	4	0.665058	1.58563	0.153457	1.46539e-05
diguanylate cyclase signaling protein CDS	CD630_23840	CD2384	2751695	2753593	1899	1	reverse	1.36	1.36	0.66489	1.58545	0.265665	0.0123236
coaX CDS	CD630_35550	CD3555	4155927	4156697	771	1	reverse	9.33	9.33	0.663816	1.58427	0.100258	3.56549e-11	coaX
ABC transporter permease CDS	CD630_29840	CD2984	3466606	3468522	1917	1	reverse	3.9	3.9	0.662345	1.58265	0.154727	1.86273e-05
scpB CDS	CD630_12960	CD1296	1503125	1503664	540	1	forward	2.64	2.64	0.661904	1.58217	0.18774	0.000422446	scpB
biotin/lipoate-protein ligase CDS	CD630_07330	CD0733	896589	897404	816	1	forward	3.71	3.71	0.661378	1.58159	0.158281	2.93419e-05
bioY CDS	CD630_29710	CD2971	3452891	3453436	546	1	reverse	1.15	1.15	0.660199	1.5803	0.287599	0.0217015	bioY
icd CDS	CD630_08340	CD0834	1011268	1012263	996	1	forward	8.94	8.94	0.660172	1.58027	0.101972	9.54199e-11	icd
ABC transporter ATP-binding protein CDS	CD630_16140	CD1614	1868198	1868992	795	1	forward	5.24	5.24	0.659396	1.57942	0.132837	6.90688e-07
ldh CDS	CD630_21640	CD2164	2503130	2504098	969	1	forward	4.34	4.34	0.657105	1.57691	0.145547	6.34002e-06	ldh
hypothetical protein CDS	CD630_22590	CD2259	2616773	2617120	348	1	reverse	5.07	5.07	0.656653	1.57642	0.134566	1.06192e-06
SpoIIIJ-associated RNA/ssDNA-binding protein Jag CDS	CD630_36770	CD3677	4287415	4288044	630	1	reverse	3.19	3.19	0.655595	1.57527	0.169143	0.0001062
groES CDS	CD630_01930	CD0193	251943	252227	285	1	forward	0.61	0.61	0.654772	1.57437	0.406162	0.106941	groES
hypothetical protein CDS	CD630_09180	CD0918	1099200	1100039	840	1	forward	0.45	0.45	0.651856	1.57119	0.477017	0.171774
ribosomal silencing factor RsfS CDS	CD630_25220	CD2522	2916007	2916357	351	1	reverse	2.28	2.28	0.65124	1.57052	0.199074	0.00107035
Re-citrate synthase CDS	CD630_08320	CD0832	1008103	1009296	1194	1	forward	8.11	8.11	0.649903	1.56906	0.105355	6.88648e-10
MerR family transcriptional regulator CDS	CD630_15160	CD1516	1757492	1758310	819	1	forward	0.91	0.91	0.64889	1.56796	0.320967	0.0432101
thioesterase CDS	CD630_09930	CD0993	1157903	1158418	516	1	forward	1.99	1.99	0.647765	1.56674	0.21244	0.00229471
transcriptional regulator CDS	CD630_05320	CD0532	637587	638084	498	1	forward	0.4	0.4	0.645981	1.5648	0.509888	0.205188
ortB CDS	CD630_04440	CD0444	527476	528888	1413	1	forward	1.17	1.17	0.645706	1.5645	0.27941	0.0208351	ortB
membrane protein CDS	CD630_34580	CD3458	4051422	4052516	1095	1	reverse	2.81	2.81	0.645326	1.56409	0.177524	0.000277818
hydrolase CDS	CD630_25230	CD2523	2916474	2917046	573	1	reverse	2.03	2.03	0.642304	1.56082	0.208802	0.00209698
permease CDS	CD630_19650	CD1965	2265596	2266987	1392	1	reverse	1.85	1.85	0.63804	1.55621	0.217092	0.00329236		Spo0A-dependent
hom1 CDS	CD630_11660	CD1166	1364274	1365479	1206	1	forward	2.29	2.29	0.636343	1.55438	0.194019	0.00103884	hom1
hisB CDS	CD630_15500	CD1550	1798477	1799055	579	1	forward	7.14	7.14	0.636242	1.55428	0.109952	7.18503e-09	hisB
hypothetical protein CDS	CD630_21361	CD2136A	2473552	2473755	204	1	reverse	1.23	1.23	0.635139	1.55309	0.267278	0.0174862
hypothetical protein CDS	CD630_29620	CD2962	3439638	3439913	276	1	reverse	0.97	0.97	0.632616	1.55037	0.301946	0.0361597
MerR family transcriptional regulator CDS	CD630_17870	CD1787	2069707	2070870	1164	1	forward	3.62	3.62	0.630735	1.54835	0.152902	3.70594e-05
NUDIX family hydrolase CDS	CD630_07050	CD0705	858656	859132	477	1	forward	2.4	2.4	0.629595	1.54713	0.187458	0.000783386
gamma-glutamyl-gamma-aminobutyrate hydrolase CDS	CD630_11880	CD1188	1389188	1389913	726	1	forward	0.24	0.24	0.626452	1.54376	0.672336	0.351463
hypothetical protein CDS	CD630_29370	CD2937	3419615	3419890	276	1	reverse	0.22	0.22	0.626428	1.54374	0.708725	0.37676
hisZ CDS	CD630_15470	CD1547	1795799	1796743	945	1	forward	0.95	0.95	0.624155	1.54131	0.301397	0.0383708	hisZ
hypothetical protein CDS	CD630_22580	CD2258	2615721	2616755	1035	1	reverse	2.29	2.29	0.622655	1.53971	0.189787	0.0010351
tRNA-binding protein CDS	CD630_23920	CD2392	2761487	2762191	705	1	reverse	0.29	0.29	0.622168	1.53919	0.598447	0.298508
atpE CDS	CD630_29580	CD2958	3435661	3436224	564	1	reverse	5.67	5.67	0.621827	1.53882	0.120436	2.42878e-07	atpE
hypothetical protein CDS	CD630_22240	CD2224	2575127	2575357	231	1	forward	0.27	0.27	0.620206	1.53709	0.629725	0.324682
PTS system mannose/fructose/sorbose transporter subunit IIB CDS	CD630_04920	CD0492	582091	582564	474	1	forward	2.28	2.28	0.619991	1.53687	0.189638	0.00107797
ruvC CDS	CD630_28070	CD2807	3277337	3277846	510	1	reverse	1.88	1.88	0.619788	1.53665	0.209594	0.00310565	ruvC
sigma-54 dependent transcriptional regulator CDS	CD630_20920	CD2092	2416331	2417371	1041	1	reverse	8.31	8.31	0.618788	1.53558	0.099054	4.18492e-10
hypothetical protein CDS	CD630_02270	CD0227	293679	294107	429	1	forward	1.09	1.09	0.61748	1.53419	0.276722	0.0256539
bltD CDS	CD630_12120	CD1212	1410796	1411236	441	1	reverse	1.52	1.52	0.616738	1.5334	0.231974	0.00784548	bltD
multidrug family ABC transporter permease CDS	CD630_10510	CD1051	1244385	1245071	687	1	forward	0.42	0.42	0.614937	1.53149	0.475513	0.19594
hypothetical protein CDS	CD630_10520	CD1052	1245123	1245665	543	1	forward	0.48	0.48	0.613586	1.53006	0.435361	0.158725
oraE CDS	CD630_04460	CD0446	529334	531538	2205	1	forward	0.83	0.83	0.613475	1.52994	0.318882	0.054376	oraE
hisI CDS	CD630_15540	CD1554	1801149	1801817	669	1	forward	7.8	7.8	0.612622	1.52904	0.10131	1.47562e-09	hisI
leuA CDS	CD630_09890	CD0989	1152981	1154723	1743	1	forward	2.18	2.18	0.61252	1.52893	0.191469	0.00137882	leuA
terD CDS	CD630_18000	CD1800	2081067	2081633	567	1	reverse	7.91	7.91	0.610134	1.5264	0.100219	1.14343e-09	terD
lipoprotein CDS	CD630_05700	CD0570	678547	679659	1113	1	forward	1.99	1.99	0.607259	1.52336	0.199025	0.00227948
hisG CDS	CD630_15480	CD1548	1796765	1797391	627	1	forward	3.57	3.57	0.606852	1.52293	0.148071	4.16016e-05	hisG
pdp CDS	CD630_12250	CD1225	1422867	1424207	1341	1	forward	5.01	5.01	0.606182	1.52223	0.124945	1.22474e-06	pdp	Spo0A-dependent
ArsR family transcriptional regulator CDS	CD630_03120	CD0312	373980	374345	366	1	forward	1.99	1.99	0.605553	1.52156	0.198594	0.00229452
sugar-phosphate aldolase CDS	CD630_00450	CD0045	69685	70335	651	1	forward	0.96	0.96	0.60525	1.52124	0.290953	0.0375044
exoaminopeptidase CDS	CD630_34460	CD3446	4036929	4037972	1044	1	reverse	0.53	0.53	0.601673	1.51748	0.402099	0.134568
iron-sulfur protein CDS	CD630_07300	CD0730	892782	894710	1929	1	forward	3.05	3.05	0.601341	1.51713	0.158716	0.000151389
ferredoxin-NADP(+) reductase subunit alpha CDS	CD630_15360	CD1536	1781688	1782581	894	1	forward	14.25	14.25	0.601079	1.51685	0.0735558	3.03957e-16
metallo-beta-lactamase superfamily hydrolase CDS	CD630_18020	CD1802	2083078	2083968	891	1	forward	1.98	1.98	0.599528	1.51522	0.197188	0.00236268
RNA-binding mediating protein CDS	CD630_00030	CD0003	2805	3011	207	1	forward	0.8	0.8	0.599159	1.51483	0.316568	0.0584017
hypothetical protein CDS	CD630_18950	CD1895	2199802	2200185	384	1	forward	3.73	3.73	0.597722	1.51333	0.142794	2.84035e-05
hypothetical protein CDS	CD630_06720	CD0672	815706	816491	786	1	forward	0.97	0.97	0.596475	1.51202	0.285128	0.0364429
hypothetical protein CDS	CD630_09771	CD0977A	1142224	1142367	144	1	forward	0.78	0.78	0.596457	1.512	0.321849	0.0638512
oligonucleotide binding regulator CDS	CD630_18930	CD1893	2198071	2198562	492	1	reverse	1.94	1.94	0.596083	1.51161	0.19807	0.00261715
hypothetical protein CDS	CD630_28960	CD2896	3385230	3385523	294	1	reverse	0.6	0.6	0.59509	1.51057	0.372011	0.109675
hypothetical protein CDS	CD630_09670	CD0967	1135395	1137101	1707	1	forward	1.89	1.89	0.595042	1.51052	0.200492	0.00299838
fliN CDS	CD630_02280	CD0228	294131	294445	315	1	forward	0.78	0.78	0.594429	1.50988	0.321005	0.0640579	fliN
NADPH-dependent FMN reductase CDS	CD630_16740	CD1674	1950368	1950988	621	1	reverse	4.42	4.42	0.594027	1.50945	0.130414	5.24023e-06
HTH-type transcriptional regulator CDS	CD630_17551	CD1755A	2034340	2034603	264	1	forward	1.46	1.46	0.593373	1.50877	0.227554	0.00911751
purF CDS	CD630_02200	CD0220	282915	284282	1368	1	forward	7.42	7.42	0.592905	1.50828	0.100523	3.67456e-09	purF
radical SAM superfamily protein CDS	CD630_07320	CD0732	895604	896542	939	1	forward	4.48	4.48	0.592723	1.50809	0.129184	4.47089e-06
beta-lactamase-like protein CDS	CD630_06550	CD0655	780838	781572	735	1	forward	3.16	3.16	0.592465	1.50782	0.153529	0.000113856
iorB CDS	CD630_23800	CD2380	2745741	2746316	576	1	reverse	8.49	8.49	0.590224	1.50548	0.093548	2.80263e-10	iorB
CRISPR-associated Cas3 family helicase CDS	CD630_29780	CD2978	3458760	3461081	2322	1	reverse	4.51	4.51	0.589539	1.50477	0.128112	4.18941e-06
ssuA CDS	CD630_14840	CD1484	1719626	1720618	993	1	forward	2.15	2.15	0.587625	1.50277	0.185416	0.00152846	ssuA
flgL CDS	CD630_02320	CD0232	296639	297571	933	1	forward	3.19	3.19	0.586792	1.5019	0.151538	0.000107839	flgL
multidrug family ABC transporter permease CDS	CD630_17550	CD1755	2033527	2034243	717	1	forward	1.17	1.17	0.58461	1.49963	0.252791	0.0207435
atpC CDS	CD630_29570	CD2957	3434669	3435646	978	1	reverse	4.96	4.96	0.58445	1.49947	0.121133	1.40104e-06	atpC
flgM CDS	CD630_02290	CD0229	294596	294871	276	1	forward	1.93	1.93	0.58402	1.49902	0.194573	0.00268608	flgM
phosphodiesterase CDS	CD630_10480	CD1048	1241996	1242565	570	1	reverse	4.01	4.01	0.583719	1.49871	0.134447	1.4142e-05
cyclic nucleotides-binding protein CDS	CD630_22200	CD2220	2571708	2572328	621	1	forward	3.55	3.55	0.583277	1.49825	0.142851	4.44389e-05
N-carbamoyl-L-amino acid hydrolase CDS	CD630_20270	CD2027	2338389	2339606	1218	1	forward	4.94	4.94	0.583188	1.49816	0.121151	1.48124e-06
hypothetical protein CDS	CD630_03510	CD0351	425731	426222	492	1	forward	0.61	0.61	0.58317	1.49814	0.360502	0.105736
beta-lactams repressor CDS	CD630_23900	CD2390	2759698	2760072	375	1	reverse	3.76	3.76	0.582855	1.49781	0.138651	2.62535e-05
dut CDS	CD630_24030	CD2403	2771278	2771709	432	1	reverse	1.58	1.58	0.582002	1.49693	0.214048	0.00654731	dut
membrane protein CDS	CD630_19330	CD1933	2231800	2232645	846	1	reverse	0.54	0.54	0.581906	1.49683	0.386791	0.132466
pyridine nucleotide-disulfide oxidoreductase CDS	CD630_30090	CD3009	3494845	3496233	1389	1	reverse	0.64	0.64	0.579969	1.49482	0.348499	0.0960741
drug resistance transporter CDS	CD630_20190	CD2019	2329848	2331275	1428	1	forward	2.39	2.39	0.577975	1.49275	0.172322	0.000796395
radical SAM superfamily protein CDS	CD630_07310	CD0731	894735	895607	873	1	forward	2.48	2.48	0.577932	1.49271	0.169151	0.000633948
BadF/BadG/BcrA/BcrD type ATPase CDS	CD630_30450	CD3045	3538547	3539467	921	1	reverse	1.11	1.11	0.577436	1.49219	0.256	0.0240953
scaffold protein CDS	CD630_09470	CD0947	1117990	1118553	564	1	forward	0.25	0.25	0.575804	1.49051	0.600793	0.337858
lytic transglycosylase CDS	CD630_02260	CD0226	293002	293670	669	1	forward	7.88	7.88	0.575299	1.48999	0.0946585	1.21975e-09
glgC CDS	CD630_08820	CD0882	1060468	1061628	1161	1	forward	4.11	4.11	0.574977	1.48965	0.130731	1.09174e-05	glgC
two-component sensor histidine kinase CDS	CD630_22880	CD2288	2654801	2656870	2070	1	reverse	3.95	3.95	0.572155	1.48674	0.132744	1.63099e-05
def2 CDS	CD630_25850	CD2585	2989478	2989918	441	1	reverse	0.59	0.59	0.571637	1.48621	0.362021	0.114332	def2
hypothetical protein CDS	CD630_25280	CD2528	2921714	2922397	684	1	forward	7.26	7.26	0.571508	1.48608	0.0979133	5.31871e-09
srlA CDS	CD630_07640	CD0764	937075	937635	561	1	forward	1.37	1.37	0.570821	1.48537	0.227074	0.0119434	srlA
fabF CDS	CD630_11840	CD1184	1383344	1384582	1239	1	forward	5.9	5.9	0.569751	1.48427	0.108221	1.40433e-07	fabF
MarR family transcriptional regulator CDS	CD630_08520	CD0852	1027707	1028141	435	1	reverse	0.59	0.59	0.569193	1.48369	0.359278	0.113133
hypothetical protein CDS	CD630_28970	CD2897	3385540	3387246	1707	1	reverse	1.56	1.56	0.567297	1.48175	0.210477	0.0070328
acd CDS	CD630_13040	CD1304	1509727	1511550	1824	1	forward	0.63	0.63	0.566302	1.48072	0.341796	0.0975508	acd
CRISPR-associated protein CDS	CD630_24550	CD2455	2831612	2832349	738	1	reverse	0.98	0.98	0.564808	1.47919	0.268025	0.0350918
aspartate racemase RacX CDS	CD630_20280	CD2028	2339768	2340466	699	1	forward	2.38	2.38	0.564302	1.47867	0.168673	0.000821223
trmB CDS	CD630_19420	CD1942	2239584	2240228	645	1	reverse	0.96	0.96	0.561792	1.4761	0.26983	0.0373402	trmB
hypothetical protein CDS	CD630_31871	CD3187A	3730637	3730783	147	1	reverse	1.1	1.1	0.561368	1.47567	0.250096	0.0247932
flgK CDS	CD630_02310	CD0231	295310	296620	1311	1	forward	6.1	6.1	0.561291	1.47559	0.10486	8.66126e-08	flgK
hypothetical protein CDS	CD630_29960	CD2996	3480424	3481149	726	1	forward	2.63	2.63	0.559976	1.47424	0.159142	0.000433626
metal-dependent phosphohydrolase CDS	CD630_07040	CD0704	858043	858621	579	1	forward	2.28	2.28	0.558599	1.47284	0.170886	0.00107987
fabG CDS	CD630_11820	CD1182	1382288	1383037	750	1	forward	5.29	5.29	0.557316	1.47153	0.111758	6.13839e-07	fabG
xynC CDS	CD630_30700	CD3070	3564845	3565624	780	1	reverse	2.75	2.75	0.556409	1.4706	0.154708	0.00032251	xynC
metallo-beta-lactamase-like hydrolase CDS	CD630_36510	CD3651	4260587	4261384	798	1	reverse	0.53	0.53	0.556052	1.47024	0.370206	0.133095
diguanylate kinase signaling protein CDS	CD630_07070	CD0707	860709	863207	2499	1	forward	3.49	3.49	0.555629	1.46981	0.137146	5.09156e-05
glgA CDS	CD630_08840	CD0884	1062789	1064231	1443	1	forward	2.95	2.95	0.554681	1.46884	0.148927	0.000195693	glgA
diguanylate kinase signaling protein CDS	CD630_07480	CD0748	911798	914833	3036	1	forward	5.12	5.12	0.554496	1.46866	0.113066	9.38265e-07
ftsY CDS	CD630_12510	CD1251	1454361	1455641	1281	1	forward	4.96	4.96	0.55435	1.46851	0.11493	1.41163e-06	ftsY
csrA CDS	CD630_02340	CD0234	297973	298185	213	1	forward	1.46	1.46	0.553199	1.46734	0.212123	0.00910948	csrA
gcvTPA CDS	CD630_16570	CD1657	1922742	1925216	2475	1	forward	5.65	5.65	0.552046	1.46616	0.10714	2.56966e-07	gcvTPA
cytochrome C assembly protein CDS	CD630_30100	CD3010	3496354	3497631	1278	1	reverse	0.49	0.49	0.549979	1.46406	0.386735	0.154995
tdcB CDS	CD630_25140	CD2514	2901818	2903035	1218	1	reverse	5.48	5.48	0.549894	1.46398	0.108339	3.86161e-07	tdcB
hypothetical protein CDS	CD630_10370	CD1037	1219345	1221258	1914	1	forward	1	1	0.548997	1.46307	0.257232	0.0328226
endoglucanase CDS	CD630_25460	CD2546	2944741	2945763	1023	1	reverse	1.94	1.94	0.548856	1.46293	0.182621	0.00265193
glycerol-3-phosphate acyltransferase CDS	CD630_26310	CD2631	3040425	3041039	615	1	reverse	2.39	2.39	0.547887	1.46194	0.163423	0.000800633
ptb CDS	CD630_07150	CD0715	874770	875681	912	1	forward	1.66	1.66	0.547421	1.46147	0.196614	0.00536519	ptb
transcriptional regulator CDS	CD630_06310	CD0631	755054	755575	522	1	forward	1.05	1.05	0.545744	1.45977	0.249276	0.0285738
atpD CDS	CD630_29540	CD2954	3430420	3431088	669	1	reverse	3.28	3.28	0.545225	1.45925	0.138667	8.42784e-05	atpD
esterase CDS	CD630_22040	CD2204	2553397	2554179	783	1	reverse	2.43	2.43	0.545209	1.45923	0.161314	0.00072538
hypothetical protein CDS	CD630_29320	CD2932	3416646	3417044	399	1	reverse	0.18	0.18	0.545008	1.45903	0.716019	0.446559
pyridoxal 5'-phosphate-dependent protein CDS	CD630_26230	CD2623	3030271	3030984	714	1	reverse	3.61	3.61	0.544633	1.45865	0.132195	3.79007e-05
signaling protein CDS	CD630_15380	CD1538	1784341	1786560	2220	1	forward	0.95	0.95	0.544068	1.45808	0.263295	0.038792
CRISPR-associated protein CDS	CD630_24520	CD2452	2828283	2829080	798	1	reverse	2.05	2.05	0.543184	1.45719	0.175484	0.00196575
tig CDS	CD630_33060	CD3306	3869815	3871101	1287	1	reverse	0.54	0.54	0.54285	1.45685	0.358507	0.129976	tig
hypothetical protein CDS	CD630_18960	CD1896	2200187	2200537	351	1	forward	5.19	5.19	0.542734	1.45673	0.109934	7.93754e-07
nadD CDS	CD630_25240	CD2524	2917047	2917736	690	1	reverse	1.41	1.41	0.542101	1.45609	0.212427	0.0107126	nadD
methyltransferase CDS	CD630_35470	CD3547	4141598	4142344	747	1	reverse	3.14	3.14	0.542004	1.45599	0.141064	0.000121909
cell wall protein CDS	CD630_27130	CD2713	3138516	3140450	1935	1	reverse	3.25	3.25	0.539459	1.45343	0.138021	9.28618e-05
two-component response regulator CDS	CD630_18400	CD1840	2129428	2130936	1509	1	forward	0.35	0.35	0.539323	1.45329	0.463536	0.244627
rbsA CDS	CD630_03010	CD0301	362100	363611	1512	1	forward	4.88	4.88	0.538282	1.45224	0.112563	1.7351e-06	rbsA
bglA CDS	CD630_31360	CD3136	3655266	3656699	1434	1	reverse	2.39	2.39	0.538053	1.45201	0.160422	0.000796553	bglA
membrane protein CDS	CD630_06170	CD0617	741229	742122	894	1	reverse	0.69	0.69	0.537917	1.45188	0.31032	0.0830201
hypothetical protein CDS	CD630_13651	CD1365A	1579214	1579381	168	1	forward	0.18	0.18	0.537788	1.45174	0.716051	0.452625
atpI CDS	CD630_29600	CD2960	3436770	3438695	1926	1	reverse	3.34	3.34	0.536305	1.45025	0.135277	7.35524e-05	atpI
hypothetical protein CDS	CD630_17452	CD1745B	2021795	2022031	237	1	reverse	0.87	0.87	0.536001	1.44995	0.271649	0.0484798
bcsA CDS	CD630_25450	CD2545	2942430	2944736	2307	1	reverse	0.46	0.46	0.534259	1.4482	0.38668	0.167078	bcsA
pyrD CDS	CD630_01860	CD0186	244200	245102	903	1	forward	2.2	2.2	0.534049	1.44799	0.166256	0.00131722	pyrD
terD CDS	CD630_16340	CD1634	1894419	1894997	579	1	forward	1.54	1.54	0.53387	1.44781	0.199622	0.00748612	terD
hypothetical protein CDS	CD630_09700	CD0970	1137628	1137858	231	1	forward	0.18	0.18	0.533121	1.44706	0.708005	0.451456
GTP-binding protein Der CDS	CD630_26320	CD2632	3041074	3042399	1326	1	reverse	3.16	3.16	0.533049	1.44698	0.138255	0.000115478
two-component response regulator CDS	CD630_04860	CD0486	576313	576987	675	1	reverse	2.13	2.13	0.529834	1.44376	0.167628	0.00157346
glpK1 CDS	CD630_07410	CD0741	903936	905462	1527	1	forward	0.58	0.58	0.528615	1.44254	0.335621	0.115248	glpK1
ABC transporter ATP-binding protein CDS	CD630_29850	CD2985	3468522	3469268	747	1	reverse	1.93	1.93	0.528427	1.44236	0.176061	0.00268756
srlB CDS	CD630_07670	CD0767	938699	939064	366	1	forward	0.47	0.47	0.528114	1.44204	0.379353	0.163879	srlB
hypothetical protein CDS	CD630_14800	CD1480	1716998	1717156	159	1	forward	2.05	2.05	0.528052	1.44198	0.170767	0.00198656
ftsZ CDS	CD630_26460	CD2646	3054123	3055283	1161	1	reverse	3.63	3.63	0.526824	1.44075	0.12755	3.62242e-05	ftsZ
thlA2 CDS	CD630_26760	CD2676	3092064	3093242	1179	1	forward	1.63	1.63	0.526714	1.44064	0.190864	0.00578674	thlA2
terD CDS	CD630_16350	CD1635	1895036	1895614	579	1	forward	7.09	7.09	0.525988	1.43992	0.0911921	8.02628e-09	terD
hprK CDS	CD630_34090	CD3409	3990341	3991270	930	1	reverse	0.33	0.33	0.52519	1.43912	0.469285	0.263085	hprK
bglA CDS	CD630_03890	CD0389	459275	460741	1467	1	forward	1.97	1.97	0.524666	1.4386	0.173075	0.00243394	bglA
purC CDS	CD630_02190	CD0219	282205	282903	699	1	forward	3.56	3.56	0.524638	1.43857	0.128297	4.32796e-05	purC
HTH-type transcriptional regulator CDS	CD630_20170	CD2017	2327638	2328009	372	1	forward	1.35	1.35	0.52433	1.43827	0.209945	0.0125085
oppA CDS	CD630_08550	CD0855	1030462	1032030	1569	1	forward	9.77	9.77	0.523098	1.43704	0.077224	1.25466e-11	oppA
gabT CDS	CD630_21580	CD2158	2496541	2497866	1326	1	reverse	0.81	0.81	0.522538	1.43648	0.275072	0.0574809	gabT
two-component response regulator CDS	CD630_22890	CD2289	2657057	2657749	693	1	reverse	1.22	1.22	0.521885	1.43583	0.220318	0.0178471
cbiO CDS	CD630_03270	CD0327	393102	393923	822	1	forward	3.62	3.62	0.521293	1.43524	0.126375	3.70788e-05	cbiO
amino acid family ABC transporter substrate-binding protein CDS	CD630_17740	CD1774	2055837	2056640	804	1	forward	1.35	1.35	0.521002	1.43495	0.209114	0.0127213
vanY CDS	CD630_16270	CD1627	1885100	1885906	807	1	forward	0.62	0.62	0.520875	1.43482	0.318039	0.10147	vanY
oligonucleotide binding regulator CDS	CD630_19690	CD1969	2270637	2271188	552	1	reverse	1.57	1.57	0.520728	1.43468	0.192723	0.00689343
PTS system mannose/fructose/sorbose transporter subunit IID CDS	CD630_04940	CD0494	583393	584232	840	1	forward	1.23	1.23	0.520217	1.43417	0.219053	0.0175562
AraC family transcriptional regulator CDS	CD630_24190	CD2419	2792240	2793109	870	1	reverse	0.91	0.91	0.519865	1.43382	0.256362	0.042575
hisC CDS	CD630_15490	CD1549	1797425	1798474	1050	1	forward	0.76	0.76	0.519093	1.43305	0.283602	0.0671968	hisC
rpsI CDS	CD630_01050	CD0105	122268	122660	393	1	forward	0.84	0.84	0.518042	1.43201	0.268093	0.0533196	rpsI
carA CDS	CD630_35910	CD3591	4196973	4198016	1044	1	reverse	1.49	1.49	0.517894	1.43186	0.196388	0.00836181	carA
tRNA 2-selenouridine synthase CDS	CD630_13250	CD1325	1536707	1537765	1059	1	forward	3.26	3.26	0.517559	1.43153	0.132159	8.99639e-05
TetR family transcriptional regulator CDS	CD630_16810	CD1681	1955418	1956047	630	1	reverse	1.35	1.35	0.517244	1.43122	0.207326	0.0126014
acetyltransferase CDS	CD630_08360	CD0836	1013096	1013590	495	1	forward	2.29	2.29	0.516985	1.43096	0.157705	0.00104481
membrane protein CDS	CD630_35560	CD3556	4156716	4157306	591	1	reverse	2.72	2.72	0.516671	1.43065	0.14444	0.000347483
CRISPR-associated endonuclease Cas1 CDS	CD630_29760	CD2976	3457211	3458191	981	1	reverse	2.62	2.62	0.515371	1.42936	0.146869	0.000449722
folK CDS	CD630_14520	CD1452	1681371	1681877	507	1	forward	1.09	1.09	0.515112	1.42911	0.230423	0.0253841	folK
tail fiber protein CDS	CD630_09660	CD0966	1134583	1135386	804	1	forward	0.35	0.35	0.5145	1.4285	0.440686	0.243009
CRISPR-associated negative autoregulator CDS	CD630_24530	CD2453	2829096	2830112	1017	1	reverse	1.29	1.29	0.514493	1.42849	0.210937	0.0147244
phosphoesterase CDS	CD630_33070	CD3307	3871295	3871765	471	1	reverse	0.21	0.21	0.513909	1.42791	0.604869	0.395536
hypothetical protein CDS	CD630_09140	CD0914	1097125	1097343	219	1	forward	0.18	0.18	0.513285	1.4273	0.663538	0.439192
phosphatase CDS	CD630_36050	CD3605	4212321	4212971	651	1	reverse	0.29	0.29	0.512424	1.42645	0.497092	0.302614
lipoate-protein ligase CDS	CD630_00460	CD0046	70509	71441	933	1	forward	1.05	1.05	0.512203	1.42623	0.233501	0.0282658
MarR family transcriptional regulator CDS	CD630_08350	CD0835	1012613	1013062	450	1	forward	0.8	0.8	0.510422	1.42447	0.270422	0.0590929
uppS CDS	CD630_21360	CD2136	2472789	2473523	735	1	reverse	0.57	0.57	0.510207	1.42425	0.328349	0.120219	uppS
CRISPR-associated Cas4 family protein CDS	CD630_29770	CD2977	3458194	3458712	519	1	reverse	1.94	1.94	0.50981	1.42386	0.169364	0.00261118
sugar-phosphate dehydrogenase CDS	CD630_04900	CD0490	580547	581599	1053	1	forward	0.91	0.91	0.508647	1.42272	0.250642	0.0424197
multidrug family ABC transporter ATP-binding protein CDS	CD630_10500	CD1050	1243525	1244385	861	1	forward	0.28	0.28	0.508461	1.42253	0.502937	0.312025
hypothetical protein CDS	CD630_19700	CD1970	2271214	2271846	633	1	reverse	3.33	3.33	0.508224	1.4223	0.128411	7.56412e-05
cell surface peptidase CDS	CD630_31920	CD3192	3734513	3736165	1653	1	forward	4.08	4.08	0.508211	1.42229	0.115984	1.17734e-05
acnB CDS	CD630_08330	CD0833	1009321	1011246	1926	1	forward	2.22	2.22	0.508194	1.42227	0.157533	0.00125551	acnB
aspB CDS	CD630_13390	CD1339	1554562	1555758	1197	1	reverse	4.15	4.15	0.507784	1.42186	0.114855	9.81976e-06	aspB
NCAIR-mutase PurE-like protein CDS	CD630_01950	CD0195	254150	254890	741	1	forward	0.64	0.64	0.50761	1.42169	0.305013	0.096068
D-aminoacylase CDS	CD630_28590	CD2859	3342424	3344025	1602	1	reverse	0.68	0.68	0.507427	1.42151	0.294141	0.0845066
grdC CDS	CD630_23490	CD2349	2718461	2719993	1533	1	reverse	4.29	4.29	0.50525	1.41937	0.112489	7.07106e-06	grdC
glyA CDS	CD630_27260	CD2726	3162737	3163981	1245	1	reverse	3.9	3.9	0.501904	1.41608	0.117244	1.86181e-05	glyA
membrane protein CDS	CD630_27310	CD2731	3166452	3166853	402	1	reverse	0.4	0.4	0.501624	1.41581	0.397721	0.207221
membrane protein CDS	CD630_28600	CD2860	3344136	3344813	678	1	reverse	0.42	0.42	0.501472	1.41566	0.382333	0.189651
sigB CDS	CD630_00110	CD0011	9857	10630	774	1	forward	5.08	5.08	0.501028	1.41522	0.102535	1.027e-06	sigB
atpF CDS	CD630_29561	CD2956A	3434359	3434676	318	1	reverse	2.15	2.15	0.500966	1.41516	0.157732	0.00149291	atpF
translation inhibitor endoribonuclease CDS	CD630_25130	CD2513	2901343	2901723	381	1	reverse	3.38	3.38	0.500024	1.41424	0.125333	6.61974e-05
aspB CDS	CD630_15370	CD1537	1782581	1783975	1395	1	forward	1.58	1.58	0.499904	1.41412	0.184313	0.0066828	aspB
pgi CDS	CD630_32850	CD3285	3847121	3848470	1350	1	reverse	8.05	8.05	0.49927	1.4135	0.0812573	8.03122e-10	pgi
accA CDS	CD630_19360	CD1936	2233648	2234592	945	1	reverse	5.19	5.19	0.49778	1.41204	0.100822	7.92474e-07	accA
ftsK CDS	CD630_13240	CD1324	1534293	1536704	2412	1	forward	9.61	9.61	0.497744	1.412	0.0740991	1.85157e-11	ftsK
hypothetical protein CDS	CD630_07890	CD0789	961938	962615	678	1	forward	7.75	7.75	0.497694	1.41195	0.082585	1.67606e-09
recombinase CDS	CD630_04360	CD0436	518036	519802	1767	1	forward	0.92	0.92	0.497025	1.4113	0.244606	0.0421596
membrane protein CDS	CD630_21920	CD2192	2538521	2538874	354	1	reverse	0.78	0.78	0.496903	1.41118	0.266318	0.0620652
atpK CDS	CD630_29590	CD2959	3436276	3436767	492	1	reverse	1.57	1.57	0.496849	1.41113	0.1838	0.00686737	atpK
pupG CDS	CD630_12240	CD1224	1421866	1422678	813	1	forward	3.28	3.28	0.496457	1.41074	0.126352	8.525e-05	pupG	Spo0A-dependent
tagatose 6-phosphate kinase CDS	CD630_02090	CD0209	272457	273722	1266	1	forward	1.42	1.42	0.496368	1.41066	0.19344	0.0102876
PadR family transcriptional regulator CDS	CD630_13450	CD1345	1562534	1562866	333	1	forward	0.32	0.32	0.495744	1.41005	0.443499	0.263652
two-component response regulator CDS	CD630_25360	CD2536	2930330	2931037	708	1	reverse	1.54	1.54	0.4956	1.40991	0.184982	0.00738014
argJ CDS	CD630_20330	CD2033	2344653	2345870	1218	1	reverse	0.24	0.24	0.495244	1.40956	0.531192	0.351168	argJ
transposase IS200/IS605-like OrfA CDS	CD630_02150	CD0215	278948	279346	399	1	forward	1.77	1.77	0.495068	1.40939	0.172573	0.00412111
ftsH2 CDS	CD630_35590	CD3559	4159743	4161737	1995	1	reverse	0.54	0.54	0.493535	1.40789	0.326495	0.130632	ftsH2
PTS operon transcription antiterminator CDS	CD630_02050	CD0205	268442	270472	2031	1	forward	0.61	0.61	0.493464	1.40782	0.304417	0.105015
cell wall-binding protein CDS	CD630_10470	CD1047	1240572	1241624	1053	1	forward	0.97	0.97	0.493406	1.40776	0.235968	0.0365292
radical SAM protein CDS	CD630_12490	CD1249	1449682	1450752	1071	1	forward	2.9	2.9	0.493311	1.40767	0.133538	0.000220606
alanine--tRNA ligase CDS	CD630_21630	CD2163	2501148	2502347	1200	1	reverse	0.84	0.84	0.49164	1.40604	0.254255	0.0531564
hypothetical protein CDS	CD630_29480	CD2948	3425273	3426067	795	1	reverse	0.18	0.18	0.491581	1.40599	0.630883	0.435865
nucleotide phosphodiesterase CDS	CD630_06890	CD0689	833702	835627	1926	1	forward	3.73	3.73	0.491398	1.40581	0.117329	2.81146e-05
amino acid family ABC transporter permease CDS	CD630_17750	CD1775	2056678	2057289	612	1	forward	2.8	2.8	0.491216	1.40563	0.135286	0.000282378
hypothetical protein CDS	CD630_09090	CD0909	1095404	1095604	201	1	forward	0.2	0.2	0.489979	1.40442	0.585235	0.402461
pgm CDS	CD630_15770	CD1577	1825729	1827426	1698	1	forward	0.43	0.43	0.489955	1.4044	0.368527	0.183685	pgm
hypothetical protein CDS	CD630_22840	CD2284	2651047	2651469	423	1	forward	0.23	0.23	0.486199	1.40075	0.534966	0.363434
molybdenum cofactor sulfurase CDS	CD630_17150	CD1715	1988874	1989305	432	1	forward	1.08	1.08	0.485877	1.40044	0.219101	0.0265824
hypothetical protein CDS	CD630_18780	CD1878	2180240	2180650	411	1	forward	1.19	1.19	0.485379	1.39995	0.207805	0.0195043
thiD CDS	CD630_15990	CD1599	1854776	1855570	795	1	forward	0.75	0.75	0.484677	1.39927	0.265567	0.0679913	thiD
SH3-domain-containing protein CDS	CD630_11350	CD1135	1333890	1335185	1296	1	forward	2.75	2.75	0.484508	1.39911	0.134666	0.000320862
cell wall-binding protein CDS	CD630_27350	CD2735	3172413	3173840	1428	1	reverse	5	5	0.48414	1.39875	0.0999318	1.26801e-06
hypothetical protein CDS	CD630_15830	CD1583	1835156	1835908	753	1	reverse	1.18	1.18	0.482919	1.39757	0.207781	0.0201159
N-acetyltransferase CDS	CD630_12110	CD1211	1410244	1410723	480	1	reverse	1.34	1.34	0.481455	1.39615	0.193869	0.0130135
ATPase CDS	CD630_03220	CD0322	388188	389093	906	1	forward	2.12	2.12	0.481449	1.39615	0.153017	0.00165306
ilvD CDS	CD630_20140	CD2014	2323504	2325159	1656	1	reverse	3.89	3.89	0.481134	1.39584	0.112549	1.91233e-05	ilvD
two-component sensor histidine kinase CDS	CD630_21130	CD2113	2442024	2443301	1278	1	reverse	1.19	1.19	0.481121	1.39583	0.206043	0.0195408
hypothetical protein CDS	CD630_02770	CD0277	339229	339645	417	1	forward	1.55	1.55	0.481094	1.3958	0.178874	0.00715436
multidrug family ABC transporter ATP-binding protein CDS	CD630_33640	CD3364	3928628	3929623	996	1	reverse	1.04	1.04	0.478765	1.39355	0.219374	0.0290792
cell wall-binding protein CDS	CD630_08440	CD0844	1020174	1021115	942	1	forward	5.08	5.08	0.477684	1.39251	0.0977668	1.02932e-06
rnc CDS	CD630_12480	CD1248	1448918	1449628	711	1	forward	1.17	1.17	0.477068	1.39191	0.20602	0.0205781	rnc
S1 RNA-binding domain-containing protein CDS	CD630_01450	CD0145	193217	195358	2142	1	forward	1.87	1.87	0.476702	1.39156	0.161377	0.00313727		Spo0A-dependent
OmpA/MotB proton channel CDS	CD630_07450	CD0745	908903	909649	747	1	forward	3.29	3.29	0.476477	1.39134	0.121098	8.33228e-05
hypothetical protein CDS	CD630_28150	CD2815	3285793	3286269	477	1	forward	2.3	2.3	0.474163	1.38911	0.144146	0.00100381
regulator CDS	CD630_12333	CD1233C	1436823	1436978	156	1	forward	0.15	0.15	0.472828	1.38783	0.710699	0.505859		Spo0A-dependent
RusA-like endodeoxyribonuclease CDS	CD630_05620	CD0562	669424	669828	405	1	reverse	0.53	0.53	0.471962	1.38699	0.315067	0.13414
cell-division initiation protein DivIVA CDS	CD630_26190	CD2619	3028140	3028667	528	1	reverse	2.38	2.38	0.471593	1.38664	0.141036	0.000826426
uvrC CDS	CD630_34100	CD3410	3991270	3993087	1818	1	reverse	0.18	0.18	0.471501	1.38655	0.626226	0.451496	uvrC
xynB CDS	CD630_30680	CD3068	3563541	3564023	483	1	reverse	0.31	0.31	0.471493	1.38654	0.435892	0.279398	xynB
HAD-superfamily hydrolase CDS	CD630_03500	CD0350	425143	425703	561	1	forward	0.35	0.35	0.47133	1.38639	0.405465	0.245055
metK CDS	CD630_01300	CD0130	174387	175580	1194	1	forward	2.75	2.75	0.470818	1.38589	0.130991	0.000325301	metK
UvrD-family helicase CDS	CD630_10380	CD1038	1221251	1223470	2220	1	forward	3.84	3.84	0.47064	1.38572	0.11081	2.16395e-05
hypothetical protein CDS	CD630_05190	CD0519	619229	620407	1179	1	forward	1.41	1.41	0.470299	1.3854	0.184032	0.0106027
isomerase/hydrolase CDS	CD630_08400	CD0840	1015654	1016538	885	1	forward	5.69	5.69	0.469628	1.38475	0.0908543	2.35325e-07
hypothetical protein CDS	CD630_09520	CD0952	1120449	1120874	426	1	forward	0.5	0.5	0.469274	1.38441	0.323532	0.146927
lexA CDS	CD630_19310	CD1931	2229612	2230247	636	1	reverse	2.15	2.15	0.468024	1.38321	0.147355	0.00149239	lexA
PTS system lactose/cellobiose-family transportersubunit IIC CDS	CD630_36500	CD3650	4258472	4260574	2103	1	reverse	0.53	0.53	0.467434	1.38265	0.312401	0.134586
CRISPR-associated autoregulator DevR family protein CDS	CD630_29800	CD2980	3461795	3462709	915	1	reverse	1.35	1.35	0.466591	1.38184	0.186945	0.0125647
nusB CDS	CD630_12010	CD1201	1400189	1400698	510	1	forward	1.05	1.05	0.466277	1.38154	0.212465	0.0281915	nusB
iron family ABC transporter substrate-binding protein CDS	CD630_29990	CD2999	3483573	3484712	1140	1	reverse	2.95	2.95	0.46583	1.38111	0.12508	0.000195894
rnhB CDS	CD630_12620	CD1262	1468065	1468832	768	1	forward	0.42	0.42	0.465749	1.38103	0.359201	0.194761	rnhB
zupT CDS	CD630_10870	CD1087	1280584	1281387	804	1	forward	2.98	2.98	0.465738	1.38102	0.124412	0.000181456	zupT
lipoprotein CDS	CD630_09570	CD0957	1125950	1126510	561	1	forward	0.78	0.78	0.465663	1.38095	0.249793	0.0622945
iron family ABC transporter permease CDS	CD630_29980	CD2998	3482476	3483501	1026	1	reverse	4.57	4.57	0.463805	1.37917	0.100094	3.59183e-06
licB CDS	CD630_36480	CD3648	4257465	4257776	312	1	reverse	0.9	0.9	0.46225	1.37769	0.229412	0.0439113	licB
rimO CDS	CD630_13260	CD1326	1537759	1539093	1335	1	forward	1.81	1.81	0.46223	1.37767	0.159026	0.00365344	rimO
sporulation-associated two-component sensor histidine kinase CDS	CD630_24920	CD2492	2874498	2877236	2739	1	reverse	0.69	0.69	0.462217	1.37766	0.266147	0.0824409
PTS system fructose-like transporter subunit IIB CDS	CD630_02080	CD0208	272045	272353	309	1	forward	0.91	0.91	0.462163	1.37761	0.22891	0.0434899
hypothetical protein CDS	CD630_06320	CD0632	755707	755964	258	1	forward	0.15	0.15	0.462104	1.37755	0.67973	0.496609
two-component sensor histidine kinase CDS	CD630_06690	CD0669	810391	811797	1407	1	forward	0.32	0.32	0.461938	1.37739	0.415773	0.266554
grdX CDS	CD630_23570	CD2357	2725189	2725560	372	1	reverse	2.45	2.45	0.461313	1.37679	0.135846	0.000684156	grdX
CRISPR-associated protein CDS	CD630_29810	CD2981	3462711	3464588	1878	1	reverse	0.58	0.58	0.461282	1.37676	0.294507	0.117282
hypothetical protein CDS	CD630_19903	CD1990C	2297643	2297819	177	1	forward	0.83	0.83	0.461097	1.37659	0.239457	0.0541546
lipoprotein CDS	CD630_05690	CD0569	677417	678421	1005	1	forward	0.52	0.52	0.460883	1.37638	0.310953	0.138297
PTS system fructose-like transporter subunit IIC CDS	CD630_02070	CD0207	270923	271978	1056	1	forward	1.36	1.36	0.459238	1.37482	0.183238	0.0122023
lipoprotein CDS	CD630_07470	CD0747	910291	911751	1461	1	forward	1.78	1.78	0.458866	1.37446	0.159183	0.00394355
fchA CDS	CD630_07190	CD0719	881326	881958	633	1	forward	0.79	0.79	0.458817	1.37441	0.245348	0.061475	fchA
purN CDS	CD630_02220	CD0222	285346	285939	594	1	forward	1.34	1.34	0.458743	1.37434	0.184362	0.0128364	purN
purH CDS	CD630_02230	CD0223	285932	287464	1533	1	forward	2.64	2.64	0.458673	1.37428	0.13005	0.000420465	purH
CRISPR-associated Cas5 family protein CDS	CD630_29790	CD2979	3461092	3461793	702	1	reverse	1.04	1.04	0.458295	1.37392	0.21053	0.029491
S-adenosyl-L-methionine dependent methionine synthase CDS	CD630_35970	CD3597	4205094	4205819	726	1	reverse	0.85	0.85	0.458189	1.37382	0.234688	0.0508985
regulatory protease CDS	CD630_28670	CD2867	3352430	3353812	1383	1	reverse	0.35	0.35	0.45787	1.37351	0.392916	0.243892
accD CDS	CD630_19370	CD1937	2234613	2235467	855	1	reverse	6.64	6.64	0.457803	1.37345	0.082078	2.43769e-08	accD
RNA methyltransferase CDS	CD630_25590	CD2559	2959063	2959617	555	1	reverse	1.14	1.14	0.457692	1.37334	0.200548	0.0224769
hypothetical protein CDS	CD630_35710	CD3571	4172003	4172500	498	1	reverse	0.6	0.6	0.457018	1.3727	0.286334	0.110467
ribonucleotide-diphosphate reductase CDS	CD630_12610	CD1261	1465808	1467997	2190	1	forward	0.33	0.33	0.456733	1.37243	0.406518	0.261214
rplI CDS	CD630_36580	CD3658	4269434	4269883	450	1	reverse	1.43	1.43	0.45644	1.37215	0.177218	0.010007	rplI
TetR family transcriptional regulator CDS	CD630_25270	CD2527	2920980	2921621	642	1	forward	2.31	2.31	0.456354	1.37207	0.138514	0.000985496
phenazine biosynthesis PhzC/PhzF protein CDS	CD630_17610	CD1761	2039553	2040335	783	1	forward	2.65	2.65	0.45602	1.37175	0.12914	0.000413659
two-component sensor histidine kinase CDS	CD630_18410	CD1841	2130969	2134406	3438	1	forward	0.42	0.42	0.455859	1.3716	0.349589	0.192239
hypothetical protein CDS	CD630_25570	CD2557	2958036	2958560	525	1	reverse	1.62	1.62	0.454929	1.37072	0.165307	0.00592282
hypothetical protein CDS	CD630_20460	CD2046	2358783	2359076	294	1	reverse	0.17	0.17	0.454791	1.37058	0.625714	0.467327
PTS system transporter subunit IIB CDS	CD630_10830	CD1083	1275430	1275705	276	1	forward	0.42	0.42	0.45426	1.37008	0.345979	0.189193
gcvPB CDS	CD630_16580	CD1658	1925216	1926673	1458	1	forward	1.47	1.47	0.454128	1.36995	0.173461	0.00884364	gcvPB
acyltransferase CDS	CD630_15190	CD1519	1761143	1761583	441	1	reverse	0.51	0.51	0.45397	1.3698	0.30993	0.142989
hypothetical protein CDS	CD630_10880	CD1088	1281482	1282042	561	1	forward	2.98	2.98	0.453913	1.36975	0.121297	0.00018245
cynT CDS	CD630_22130	CD2213	2565482	2566048	567	1	reverse	2.19	2.19	0.45384	1.36968	0.141774	0.00136883	cynT
hypothetical protein CDS	CD630_06090	CD0609	731290	731859	570	1	forward	1.96	1.96	0.453703	1.36955	0.149882	0.00246932
atpA CDS	CD630_29560	CD2956	3432464	3434242	1779	1	reverse	1.07	1.07	0.450277	1.3663	0.203257	0.0267386	atpA
pseudouridylate synthase CDS	CD630_10600	CD1060	1253143	1254045	903	1	forward	1.85	1.85	0.450151	1.36618	0.153412	0.00334345
NifU-like protein CDS	CD630_08500	CD0850	1026632	1026856	225	1	forward	0.8	0.8	0.44901	1.3651	0.238533	0.0597839
oxaA1 CDS	CD630_36780	CD3678	4288013	4288720	708	1	reverse	2.11	2.11	0.448451	1.36457	0.142883	0.00169765	oxaA1
ruvA CDS	CD630_28060	CD2806	3276742	3277344	603	1	reverse	1.35	1.35	0.448401	1.36453	0.179598	0.0125357	ruvA
PTS system glucitol/sorbitol-specific transporter subunit IIC CDS	CD630_24180	CD2418	2791319	2791864	546	1	reverse	0.5	0.5	0.44806	1.3642	0.31009	0.148476
folD CDS	CD630_07200	CD0720	882059	882922	864	1	forward	0.81	0.81	0.447654	1.36382	0.235221	0.057025	folD
grdD CDS	CD630_23480	CD2348	2717305	2718450	1146	1	reverse	4.15	4.15	0.447035	1.36324	0.101193	9.9777e-06	grdD
feoA CDS	CD630_14770	CD1477	1714276	1714488	213	1	forward	0.62	0.62	0.44651	1.36274	0.274217	0.103459	feoA
ppnK CDS	CD630_10490	CD1049	1242590	1243390	801	1	reverse	1.54	1.54	0.445763	1.36203	0.166213	0.00732111	ppnK
5-nitroimidazole antibiotic resistance protein CDS	CD630_14590	CD1459	1688532	1688999	468	1	reverse	0.43	0.43	0.445557	1.36184	0.336343	0.185268
drm CDS	CD630_12230	CD1223	1420647	1421819	1173	1	forward	2.3	2.3	0.445003	1.36132	0.135362	0.00101082	drm	Spo0A-dependent
permease CDS	CD630_26800	CD2680	3095530	3096864	1335	1	forward	1.01	1.01	0.444777	1.3611	0.207722	0.0322571
glutamate carboxypeptidase CDS	CD630_28220	CD2822	3293963	3295135	1173	1	reverse	0.86	0.86	0.44435	1.3607	0.226421	0.0497054
peptidoglycan-binding/hydrolysing protein CDS	CD630_23880	CD2388	2757938	2758540	603	1	reverse	1.14	1.14	0.444146	1.36051	0.194339	0.022288
nitroreductase CDS	CD630_25720	CD2572	2977154	2977810	657	1	reverse	2.95	2.95	0.444051	1.36042	0.119268	0.000196756
serine/threonine protein kinase CDS	CD630_21480	CD2148	2484875	2485849	975	1	reverse	1.45	1.45	0.443752	1.36014	0.171028	0.00946946
hypothetical protein CDS	CD630_17780	CD1778	2059089	2059790	702	1	forward	0.29	0.29	0.443631	1.36002	0.431353	0.303732
terD CDS	CD630_16360	CD1636	1895700	1896329	630	1	forward	2.87	2.87	0.442911	1.35934	0.120507	0.000237487	terD
hypothetical protein CDS	CD630_28790	CD2879	3368314	3368778	465	1	forward	1.69	1.69	0.442853	1.35929	0.157563	0.00494425
hypothetical protein CDS	CD630_20670	CD2067	2382262	2382738	477	1	reverse	0.45	0.45	0.442618	1.35907	0.324786	0.172946
nuclease CDS	CD630_08450	CD0845	1021334	1021687	354	1	reverse	0.14	0.14	0.442311	1.35878	0.703269	0.529391
DNA modification methylase CDS	CD630_09270	CD0927	1102804	1103877	1074	1	forward	0.21	0.21	0.441908	1.3584	0.527406	0.402093
diguanylate kinase signaling protein CDS	CD630_27540	CD2754	3199803	3201353	1551	1	reverse	1.49	1.49	0.440946	1.35749	0.167427	0.00844711
atpB CDS	CD630_29550	CD2955	3431094	3432467	1374	1	reverse	0.97	0.97	0.439545	1.35618	0.20976	0.0361293	atpB
uppP2 CDS	CD630_29860	CD2986	3469372	3470226	855	1	reverse	1.59	1.59	0.438967	1.35563	0.161026	0.00640936	uppP2
hypothetical protein CDS	CD630_09280	CD0928	1103957	1104166	210	1	forward	0.14	0.14	0.438576	1.35527	0.70074	0.531397
hypothetical protein CDS	CD630_00080	CD0008	8857	9117	261	1	forward	2.07	2.07	0.437796	1.35453	0.140877	0.0018858
rlmH CDS	CD630_36490	CD3649	4257925	4258404	480	1	reverse	0.38	0.38	0.436626	1.35344	0.357058	0.221388	rlmH
moeA CDS	CD630_10810	CD1081	1273574	1274755	1182	1	forward	2.26	2.26	0.436556	1.35337	0.133969	0.0011195	moeA
oxidoreductase Fe-S subunit CDS	CD630_01750	CD0175	232566	233039	474	1	forward	0.13	0.13	0.436472	1.35329	0.709237	0.538283
accC CDS	CD630_19380	CD1938	2235482	2236843	1362	1	reverse	3.96	3.96	0.436383	1.35321	0.101143	1.59954e-05	accC
purD CDS	CD630_02240	CD0224	287475	288725	1251	1	forward	1.81	1.81	0.436352	1.35318	0.150323	0.00369894	purD
sporulation protein CDS	CD630_27170	CD2717	3145090	3147633	2544	1	reverse	1.37	1.37	0.436173	1.35301	0.172844	0.0116193
nitroreductase-family protein CDS	CD630_11250	CD1125	1323349	1324218	870	1	forward	0.15	0.15	0.435687	1.35256	0.635845	0.493211
aldo/keto reductase ferredoxin CDS	CD630_05610	CD0561	668172	669167	996	1	forward	0.16	0.16	0.434847	1.35177	0.606063	0.473069
transcriptional regulator CDS	CD630_13601	CD1360A	1575670	1575867	198	1	forward	0.15	0.15	0.433137	1.35017	0.634529	0.494853
xynD CDS	CD630_30690	CD3069	3564043	3564852	810	1	reverse	0.23	0.23	0.432976	1.35002	0.474799	0.361813	xynD
conjugative transposon protein CDS	CD630_33420	CD3342	3905806	3906312	507	1	reverse	0.98	0.98	0.43201	1.34911	0.205621	0.0356412
PTS system mannose/fructose/sorbose transporter subunit IIB CDS	CD630_32790	CD3279	3837166	3837645	480	1	reverse	0.13	0.13	0.431895	1.349	0.702749	0.538833
vanR CDS	CD630_16240	CD1624	1881909	1882610	702	1	forward	0.41	0.41	0.430765	1.34795	0.336603	0.200636	vanR
cooS CDS	CD630_01740	CD0174	230672	232573	1902	1	forward	0.13	0.13	0.430453	1.34766	0.705215	0.541607	cooS
hypothetical protein CDS	CD630_04040	CD0404	477999	478328	330	1	forward	0.29	0.29	0.429834	1.34708	0.41588	0.301346
purG CDS	CD630_02210	CD0221	284276	285352	1077	1	forward	1.33	1.33	0.429603	1.34686	0.173853	0.0134708	purG
conjugative transposon protein CDS	CD630_18700	CD1870	2171423	2171773	351	1	reverse	0.84	0.84	0.429313	1.34659	0.220965	0.0520282
blaR CDS	CD630_04700	CD0470	560426	562225	1800	1	reverse	1.47	1.47	0.428747	1.34606	0.163798	0.00885662	blaR
hypothetical protein CDS	CD630_20630	CD2063	2378633	2379208	576	1	reverse	1.25	1.25	0.428681	1.346	0.178485	0.0163159
rpmG CDS	CD630_00581	CD0058A	85167	85316	150	1	forward	1.43	1.43	0.428001	1.34537	0.166284	0.0100557	rpmG
carB2 CDS	CD630_35900	CD3590	4193714	4196920	3207	1	reverse	1	1	0.42751	1.34491	0.201251	0.0336481	carB2
group 1 glycosyl transferase CDS	CD630_27700	CD2770	3220874	3221965	1092	1	reverse	2.83	2.83	0.426676	1.34413	0.117018	0.000266093
cwp84 CDS	CD630_27870	CD2787	3241918	3244329	2412	1	reverse	2.9	2.9	0.426567	1.34403	0.115616	0.00022467	cwp84
aminotransferase CDS	CD630_36640	CD3664	4274525	4275721	1197	1	reverse	2.38	2.38	0.425852	1.34337	0.127412	0.000830781
two-component response regulator CDS	CD630_21140	CD2114	2443285	2443953	669	1	reverse	1.44	1.44	0.425543	1.34308	0.164411	0.00964561
spaE CDS	CD630_04790	CD0479	567878	568648	771	1	forward	0.4	0.4	0.425536	1.34307	0.333955	0.202582	spaE
purL CDS	CD630_02250	CD0225	288750	292556	3807	1	forward	2.11	2.11	0.425234	1.34279	0.135232	0.00166389	purL
ATPase CDS	CD630_01780	CD0178	235839	236663	825	1	forward	1.07	1.07	0.424383	1.342	0.19222	0.0272586
hydR CDS	CD630_20130	CD2013	2322531	2323160	630	1	reverse	1.36	1.36	0.424008	1.34165	0.168793	0.0120047	hydR
phnL CDS	CD630_35330	CD3533	4128620	4129333	714	1	reverse	0.24	0.24	0.423185	1.34088	0.456327	0.353734	phnL
signaling protein CDS	CD630_14760	CD1476	1711058	1713955	2898	1	forward	0.73	0.73	0.422184	1.33995	0.236158	0.0738212
hypothetical protein CDS	CD630_29630	CD2963	3440028	3441437	1410	1	reverse	0.59	0.59	0.421925	1.33971	0.265398	0.111884
oppD CDS	CD630_08560	CD0856	1032105	1033130	1026	1	forward	1.1	1.1	0.421886	1.33968	0.188337	0.0250871	oppD
hypothetical protein CDS	CD630_29090	CD2909	3399369	3399839	471	1	reverse	0.13	0.13	0.421873	1.33967	0.713016	0.554069
phnK CDS	CD630_35340	CD3534	4129374	4130240	867	1	reverse	0.22	0.22	0.421578	1.33939	0.470691	0.370435	phnK
ppaC CDS	CD630_03330	CD0333	402133	403731	1599	1	reverse	5.45	5.45	0.421572	1.33939	0.0833242	4.20535e-07	ppaC
cell wall binding protein CDS	CD630_04400	CD0440	521848	523008	1161	1	forward	1.23	1.23	0.421178	1.33902	0.177117	0.0174087
polysaccharide biosynthesis protein CDS	CD630_27690	CD2769	3218877	3220790	1914	1	reverse	3.36	3.36	0.420423	1.33832	0.105748	7.01727e-05
hypothetical protein CDS	CD630_24990	CD2499	2884106	2884444	339	1	reverse	2.06	2.06	0.420368	1.33827	0.135583	0.00193231
signaling protein CDS	CD630_28730	CD2873	3360414	3362693	2280	1	forward	1.58	1.58	0.420046	1.33797	0.154717	0.00662887
hypothetical protein CDS	CD630_25440	CD2544	2941343	2942419	1077	1	reverse	0.31	0.31	0.419863	1.3378	0.390892	0.28277
vanS CDS	CD630_16250	CD1625	1882600	1883742	1143	1	forward	0.42	0.42	0.419576	1.33753	0.319524	0.18914	vanS
hydD CDS	CD630_20120	CD2012	2321693	2322505	813	1	reverse	1.82	1.82	0.419475	1.33744	0.143916	0.00356005	hydD
flavodoxin/nitric oxide synthase CDS	CD630_08100	CD0810	982712	983200	489	1	forward	1.91	1.91	0.419036	1.33703	0.140448	0.00284904
lipoprotein CDS	CD630_25380	CD2538	2933396	2934280	885	1	reverse	1.03	1.03	0.418966	1.33697	0.193205	0.0301204
DNA polymerase III subunit delta' CDS	CD630_35490	CD3549	4143312	4144247	936	1	reverse	1.58	1.58	0.418282	1.33634	0.154088	0.00663635
tellurite associated resistance protein CDS	CD630_16390	CD1639	1900728	1901864	1137	1	forward	4.06	4.06	0.417904	1.33599	0.0956724	1.25346e-05
malY CDS	CD630_30290	CD3029	3517120	3518304	1185	1	reverse	0.55	0.55	0.417514	1.33562	0.273726	0.127185	malY
tRNA (cytidine(34)-2'-O)-methyltransferase CDS	CD630_05660	CD0566	675554	676024	471	1	forward	0.15	0.15	0.417355	1.33548	0.619019	0.500171
mutL CDS	CD630_19760	CD1976	2277317	2279284	1968	1	reverse	0.32	0.32	0.417336	1.33546	0.377198	0.268549	mutL
PTS operon transcription antiterminator CDS	CD630_25110	CD2511	2899741	2900556	816	1	reverse	0.17	0.17	0.416712	1.33488	0.576317	0.469643
iron-sulfur protein CDS	CD630_14680	CD1468	1697852	1699126	1275	1	forward	1.76	1.76	0.416339	1.33454	0.14536	0.00418078
xynA CDS	CD630_30670	CD3067	3563116	3563520	405	1	reverse	0.23	0.23	0.416062	1.33428	0.462888	0.368738	xynA
peptidyl-prolyl isomerase CDS	CD630_13570	CD1357	1573137	1573892	756	1	reverse	0.37	0.37	0.415543	1.3338	0.34231	0.224772
hypothetical protein CDS	CD630_10390	CD1039	1223579	1224409	831	1	forward	1.01	1.01	0.414771	1.33309	0.193773	0.0323148
hypothetical protein CDS	CD630_31880	CD3188	3731127	3731612	486	1	forward	0.62	0.62	0.41433	1.33268	0.252704	0.101092
pbuX CDS	CD630_20750	CD2075	2392113	2393471	1359	1	reverse	0.56	0.56	0.413471	1.33189	0.268388	0.123421	pbuX
dnaD CDS	CD630_36530	CD3653	4263091	4264149	1059	1	forward	2.08	2.08	0.413349	1.33177	0.132492	0.00180978	dnaD
hypothetical protein CDS	CD630_08090	CD0809	981566	982576	1011	1	forward	1.69	1.69	0.413275	1.33171	0.147222	0.00499793
membrane protein CDS	CD630_28610	CD2861	3344830	3345525	696	1	reverse	0.38	0.38	0.413243	1.33168	0.335492	0.218042
isochorismatase CDS	CD630_36320	CD3632	4241159	4241680	522	1	reverse	0.38	0.38	0.413174	1.33161	0.336355	0.219302
hypothetical protein CDS	CD630_17110	CD1711	1986051	1986389	339	1	forward	2.88	2.88	0.4126	1.33108	0.112165	0.000234614
scpA CDS	CD630_12950	CD1295	1502404	1503123	720	1	forward	0.28	0.28	0.412236	1.33075	0.4029	0.306226	scpA
ABC transporter ATP-binding protein CDS	CD630_03640	CD0364	435772	436542	771	1	reverse	0.78	0.78	0.412137	1.33066	0.221071	0.062283
glmU CDS	CD630_35150	CD3515	4107768	4109147	1380	1	reverse	4.72	4.72	0.411813	1.33036	0.0874894	2.5138e-06	glmU
fapR CDS	CD630_11770	CD1177	1377682	1378239	558	1	forward	1.91	1.91	0.411438	1.33001	0.137834	0.00283562	fapR
rgbR CDS	CD630_10890	CD1089	1282293	1283006	714	1	forward	1.24	1.24	0.410901	1.32952	0.17231	0.0170947	rgbR
PTS system mannose/fructose/sorbose transporter subunit IID CDS	CD630_32760	CD3276	3835104	3835910	807	1	reverse	0.42	0.42	0.410722	1.32935	0.316349	0.194177
esterase CDS	CD630_15760	CD1576	1825073	1825663	591	1	forward	0.84	0.84	0.409895	1.32859	0.21132	0.0524171
hypothetical protein CDS	CD630_15431	CD1543A	1793208	1793417	210	1	forward	1.5	1.5	0.409534	1.32826	0.154849	0.00817566
rbsB CDS	CD630_03000	CD0300	361084	362046	963	1	forward	2.15	2.15	0.408882	1.32766	0.128825	0.00150385	rbsB
hypothetical protein CDS	CD630_16380	CD1638	1899165	1900727	1563	1	forward	1.97	1.97	0.408624	1.32742	0.134764	0.00242812
serS1 CDS	CD630_28400	CD2840	3320190	3321461	1272	1	reverse	1	1	0.408592	1.32739	0.192098	0.0334201	serS1
membrane protein CDS	CD630_00300	CD0030	49299	51476	2178	1	forward	2.19	2.19	0.408427	1.32724	0.127582	0.0013681
pnp CDS	CD630_13180	CD1318	1527283	1529394	2112	1	forward	4.08	4.08	0.408322	1.32714	0.0932577	1.19537e-05	pnp
glycosyl hydrolase CDS	CD630_30710	CD3071	3565624	3567702	2079	1	reverse	2.05	2.05	0.407456	1.32635	0.131577	0.00195686
cysE CDS	CD630_15950	CD1595	1850587	1851177	591	1	forward	1.44	1.44	0.406203	1.32519	0.15684	0.00959982	cysE
dnaE CDS	CD630_33960	CD3396	3972006	3975575	3570	1	reverse	0.36	0.36	0.405628	1.32467	0.340238	0.233186	dnaE
multidrug family ABC transporter permease CDS	CD630_04330	CD0433	513521	515269	1749	1	forward	1.07	1.07	0.405623	1.32466	0.183668	0.0272122
transcriptional regulator CDS	CD630_29490	CD2949	3426115	3426336	222	1	reverse	0.15	0.15	0.405432	1.32449	0.615112	0.509819
lipoprotein CDS	CD630_29070	CD2907	3396131	3396691	561	1	reverse	0.59	0.59	0.405387	1.32444	0.254389	0.111033
fabD CDS	CD630_11810	CD1181	1381338	1382288	951	1	forward	1.9	1.9	0.40538	1.32444	0.13615	0.00290647	fabD
NAD(P)-binding oxidoreductase CDS	CD630_28550	CD2855	3338142	3339161	1020	1	reverse	0.82	0.82	0.404901	1.324	0.212367	0.0565713
XerD-like integrase site-specific recombinase CDS	CD630_12220	CD1222	1419691	1420605	915	1	forward	0.97	0.97	0.404732	1.32384	0.193619	0.0365862		Spo0A-dependent
vanZ CDS	CD630_12400	CD1240	1443026	1443535	510	1	forward	0.86	0.86	0.40421	1.32336	0.205716	0.049427	vanZ	Spo0A-dependent
metF CDS	CD630_07220	CD0722	883669	884550	882	1	forward	0.72	0.72	0.404061	1.32323	0.228103	0.076495	metF
mutS CDS	CD630_19770	CD1977	2279295	2282138	2844	1	reverse	0.29	0.29	0.403978	1.32315	0.389876	0.300123	mutS
fabK CDS	CD630_11800	CD1180	1380393	1381322	930	1	forward	2.24	2.24	0.403848	1.32303	0.124608	0.00119136	fabK
aminopeptidase 1 CDS	CD630_10720	CD1072	1265562	1266956	1395	1	forward	1.44	1.44	0.403602	1.32281	0.156309	0.00982064
norV CDS	CD630_11570	CD1157	1355619	1356812	1194	1	reverse	0.35	0.35	0.403116	1.32236	0.346782	0.245053	norV
hypothetical protein CDS	CD630_17790	CD1779	2060076	2060879	804	1	forward	0.22	0.22	0.403015	1.32227	0.465295	0.386408
iron-sulfur protein CDS	CD630_17600	CD1760	2038727	2039488	762	1	forward	1.52	1.52	0.4024	1.32171	0.15128	0.00781492
rsbW CDS	CD630_00100	CD0010	9450	9857	408	1	forward	1.85	1.85	0.402079	1.32141	0.136791	0.00328889	rsbW
npdA CDS	CD630_13030	CD1303	1508775	1509512	738	1	reverse	2.36	2.36	0.401558	1.32093	0.120643	0.000873207	npdA
GntR family transcriptional regulator CDS	CD630_16060	CD1606	1860067	1860423	357	1	forward	0.13	0.13	0.401213	1.32062	0.679425	0.554844
hypothetical protein CDS	CD630_05930	CD0593	717651	718091	441	1	reverse	1.2	1.2	0.400615	1.32007	0.170321	0.0186669
oxidoreductase CDS	CD630_34500	CD3450	4042733	4043650	918	1	forward	0.82	0.82	0.400531	1.31999	0.209907	0.0563741
alanine--glyoxylate transaminase CDS	CD630_25320	CD2532	2924424	2925566	1143	1	reverse	0.42	0.42	0.400456	1.31992	0.306905	0.191954
tal CDS	CD630_23290	CD2329	2693215	2693865	651	1	reverse	1.26	1.26	0.400368	1.31984	0.166209	0.0160038	tal
grdE CDS	CD630_23540	CD2354	2722176	2723462	1287	1	reverse	2.06	2.06	0.400264	1.31975	0.128972	0.00191247	grdE
cell wall binding protein CDS	CD630_17510	CD1751	2028161	2030548	2388	1	forward	2.45	2.45	0.400162	1.31966	0.117764	0.000678771
hypothetical protein CDS	CD630_27510	CD2751	3194130	3195560	1431	1	reverse	1.27	1.27	0.400157	1.31965	0.165382	0.0155376
nfo CDS	CD630_05600	CD0560	667037	667873	837	1	forward	0.12	0.12	0.399958	1.31947	0.696812	0.56598	nfo
cell-wall hydrolase CDS	CD630_27680	CD2768	3217971	3218678	708	1	reverse	2.19	2.19	0.399379	1.31894	0.124808	0.00137456
recJ CDS	CD630_27460	CD2746	3186373	3188823	2451	1	reverse	0.25	0.25	0.399252	1.31882	0.42329	0.345573	recJ
transcriptional activator Mor CDS	CD630_06240	CD0624	745084	745341	258	1	forward	0.18	0.18	0.399247	1.31882	0.529886	0.451174
tellurium resistance protein CDS	CD630_16520	CD1652	1915887	1916486	600	1	reverse	1.19	1.19	0.398799	1.31841	0.170886	0.0196111
IclR family transcriptional regulator CDS	CD630_30050	CD3005	3490365	3491141	777	1	forward	1.2	1.2	0.398586	1.31821	0.169503	0.0186981
conjugative transposon protein CDS	CD630_11080	CD1108	1303738	1305678	1941	1	reverse	0.22	0.22	0.398553	1.31819	0.450843	0.376687
slpA CDS	CD630_27930	CD2793	3252559	3254718	2160	1	reverse	8.89	8.89	0.398343	1.31799	0.0617093	1.08107e-10	slpA
gtaB CDS	CD630_27150	CD2715	3141599	3142474	876	1	reverse	2.21	2.21	0.398197	1.31786	0.123637	0.00127884	gtaB
cell surface protein CDS	CD630_27670	CD2767	3215558	3217669	2112	1	reverse	1.39	1.39	0.397741	1.31744	0.156808	0.011197
rph CDS	CD630_33080	CD3308	3871765	3873114	1350	1	reverse	0.13	0.13	0.397356	1.31709	0.650676	0.54141	rph
thyX CDS	CD630_00540	CD0054	80900	81658	759	1	forward	2.67	2.67	0.397273	1.31702	0.112153	0.000396749	thyX
rplM CDS	CD630_01040	CD0104	121808	122239	432	1	forward	2.96	2.96	0.397038	1.3168	0.106417	0.000190734	rplM
ogt1 CDS	CD630_06010	CD0601	723491	724024	534	1	forward	0.97	0.97	0.396691	1.31648	0.190053	0.0368638	ogt1
PTS system lactose/cellobiose-family transportersubunit IIB CDS	CD630_34440	CD3444	4036177	4036512	336	1	reverse	0.25	0.25	0.396191	1.31603	0.414748	0.339447
fabH CDS	CD630_11790	CD1179	1379298	1380284	987	1	forward	2.26	2.26	0.395142	1.31507	0.121378	0.00113211	fabH
hypothetical protein CDS	CD630_07910	CD0791	963449	964093	645	1	forward	0.35	0.35	0.394507	1.31449	0.337927	0.243036
bglG CDS	CD630_30980	CD3098	3603823	3604683	861	1	reverse	0.13	0.13	0.394014	1.31404	0.645944	0.541874	bglG
AsnC/Lrp family transcriptional regulator CDS	CD630_35440	CD3544	4139421	4139849	429	1	forward	1.95	1.95	0.39362	1.31369	0.130578	0.00257452
iron-sulfur binding protein CDS	CD630_15080	CD1508	1745246	1746145	900	1	forward	1.62	1.62	0.393433	1.31351	0.143066	0.00595935
mnmE CDS	CD630_36760	CD3676	4285924	4287303	1380	1	reverse	1.15	1.15	0.393329	1.31342	0.171534	0.0218479	mnmE
HAD superfamily hydrolase CDS	CD630_02100	CD0210	273810	274523	714	1	forward	0.42	0.42	0.392493	1.31266	0.302496	0.194453
proS CDS	CD630_00500	CD0050	75114	76559	1446	1	forward	1.77	1.77	0.391626	1.31187	0.13616	0.00402472	proS
GntR family transcriptional regulator CDS	CD630_28140	CD2814	3284947	3285618	672	1	forward	0.88	0.88	0.391562	1.31181	0.197052	0.0469107
beta-lactams signal-transducer CDS	CD630_23890	CD2389	2758557	2759705	1149	1	reverse	0.45	0.45	0.391303	1.31158	0.286934	0.17265
membrane protein CDS	CD630_15200	CD1520	1761756	1762724	969	1	forward	0.6	0.6	0.391218	1.3115	0.244292	0.109281
oppC CDS	CD630_08540	CD0854	1029438	1030349	912	1	forward	3.21	3.21	0.390618	1.31096	0.100556	0.000102507	oppC
hypothetical protein CDS	CD630_27060	CD2706	3128684	3130552	1869	1	reverse	0.41	0.41	0.390019	1.31041	0.303638	0.198972
cysK CDS	CD630_15940	CD1594	1849652	1850560	909	1	forward	0.8	0.8	0.389569	1.31	0.206726	0.0595015	cysK
hypothetical protein CDS	CD630_15980	CD1598	1854180	1854491	312	1	forward	0.12	0.12	0.388993	1.30948	0.715695	0.586773
ggt CDS	CD630_15340	CD1534	1778465	1780078	1614	1	forward	1.24	1.24	0.388711	1.30922	0.162976	0.0170752	ggt
thiE CDS	CD630_16010	CD1601	1856405	1857037	633	1	forward	0.43	0.43	0.388583	1.30911	0.295588	0.18864	thiE
ABC transporter permease CDS	CD630_16150	CD1615	1868993	1871053	2061	1	forward	1.07	1.07	0.388301	1.30885	0.175949	0.0273217
fmt CDS	CD630_25840	CD2584	2988534	2989463	930	1	reverse	0.25	0.25	0.387869	1.30846	0.410705	0.344967	fmt
hypothetical protein CDS	CD630_07210	CD0721	882959	883633	675	1	forward	0.52	0.52	0.386586	1.3073	0.262451	0.140756
grdA CDS	CD630_23520	CD2352	2721591	2722064	474	1	reverse	1.28	1.28	0.386382	1.30711	0.159251	0.0152557	grdA
two-component response regulator CDS	CD630_06110	CD0611	733927	734637	711	1	reverse	0.18	0.18	0.386203	1.30695	0.497339	0.43743
oppB CDS	CD630_08530	CD0853	1028468	1029454	987	1	forward	1.84	1.84	0.38565	1.30645	0.131843	0.00344366	oppB
hypothetical protein CDS	CD630_09561	CD0956A	1123784	1123978	195	1	forward	0.61	0.61	0.385361	1.30619	0.237165	0.104191
peptidase CDS	CD630_26970	CD2697	3116682	3117803	1122	1	reverse	0.45	0.45	0.384896	1.30577	0.282983	0.173787
cell wall binding protein CDS	CD630_27950	CD2795	3256734	3258335	1602	1	reverse	2.7	2.7	0.383388	1.3044	0.107513	0.000362503
calcium-transporting ATPase CDS	CD630_16370	CD1637	1896319	1899078	2760	1	forward	1.93	1.93	0.382555	1.30365	0.127576	0.0027119
oligoendopeptidase F CDS	CD630_34890	CD3489	4077545	4079317	1773	1	reverse	1.52	1.52	0.382334	1.30345	0.143528	0.00772551		Spo0A-dependent
hpt CDS	CD630_26910	CD2691	3109982	3110509	528	1	reverse	0.89	0.89	0.382309	1.30343	0.191668	0.0460818	hpt
membrane protein CDS	CD630_30730	CD3073	3569188	3569754	567	1	forward	0.82	0.82	0.382094	1.30323	0.199771	0.0557917
pepD CDS	CD630_07080	CD0708	863411	864862	1452	1	reverse	2.27	2.27	0.381714	1.30289	0.11703	0.00110759	pepD
PTS operon transcription antiterminator CDS	CD630_31330	CD3133	3649577	3651484	1908	1	reverse	1.44	1.44	0.381702	1.30288	0.147796	0.00980497
gcvH CDS	CD630_07290	CD0729	892293	892670	378	1	forward	1.08	1.08	0.38169	1.30287	0.172082	0.0265495	gcvH
bifunctional carbon monoxide dehydrogenase/acetyl-CoA synthase nickel-inserting subunit CDS	CD630_07240	CD0724	886035	886805	771	1	forward	0.5	0.5	0.381632	1.30281	0.263967	0.148246
conjugative transposon protein CDS	CD630_04220	CD0422	495236	496039	804	1	forward	1.14	1.14	0.381121	1.30235	0.167008	0.0224862
replication initiation protein CDS	CD630_04090	CD0409	480966	481745	780	1	forward	0.26	0.26	0.381027	1.30227	0.389187	0.327564
iron family ABC transporter ATP-binding protein CDS	CD630_29970	CD2997	3481277	3482473	1197	1	reverse	2.19	2.19	0.380947	1.3022	0.118843	0.00134848
iron-sulfur protein CDS	CD630_15250	CD1525	1767549	1768697	1149	1	forward	0.28	0.28	0.380816	1.30208	0.373264	0.307618
cbiT CDS	CD630_34270	CD3427	4018344	4018919	576	1	reverse	1.01	1.01	0.380798	1.30206	0.177185	0.0316219	cbiT
transcriptional regulator CDS	CD630_19640	CD1964	2264832	2265419	588	1	reverse	1.41	1.41	0.380613	1.30189	0.148762	0.0105116
endoribonuclease CDS	CD630_13920	CD1392	1612363	1612707	345	1	reverse	1.06	1.06	0.380334	1.30164	0.173014	0.0279284
accB CDS	CD630_19390	CD1939	2236859	2237311	453	1	reverse	3.74	3.74	0.379881	1.30123	0.0905602	2.73123e-05	accB
PTS system mannose/fructose/sorbose transporter subunit IIA CDS	CD630_04910	CD0491	581655	582062	408	1	forward	0.98	0.98	0.37987	1.30122	0.180038	0.0348636
hypothetical protein CDS	CD630_12640	CD1264	1469972	1470220	249	1	forward	0.5	0.5	0.379537	1.30092	0.26267	0.148481
transposase IS200/IS605-like OrfB CDS	CD630_02160	CD0216	279343	280506	1164	1	forward	0.72	0.72	0.379516	1.30091	0.212888	0.0746338
hypothetical protein CDS	CD630_13900	CD1390	1608935	1610095	1161	1	forward	1.47	1.47	0.379416	1.30081	0.145097	0.00892531
LysR family transcriptional regulator CDS	CD630_17980	CD1798	2079472	2080389	918	1	forward	1.07	1.07	0.379312	1.30072	0.171399	0.0268952
replication protein CDS	CD630_29430	CD2943	3422246	3423196	951	1	reverse	0.16	0.16	0.378926	1.30037	0.525681	0.471014
membrane protein CDS	CD630_03730	CD0373	442530	444737	2208	1	reverse	0.57	0.57	0.378742	1.30021	0.242921	0.118969
NUDIX family hydrolase CDS	CD630_17650	CD1765	2042385	2042993	609	1	forward	0.66	0.66	0.378381	1.29988	0.222969	0.0896941
hypothetical protein CDS	CD630_20570	CD2057	2372138	2372704	567	1	reverse	0.37	0.37	0.37825	1.29976	0.312241	0.225742
srlR CDS	CD630_07620	CD0762	934622	936607	1986	1	forward	1.37	1.37	0.378105	1.29963	0.150283	0.0118709	srlR
cbiM CDS	CD630_03240	CD0324	391385	392137	753	1	forward	1.5	1.5	0.377961	1.2995	0.143179	0.00829587	cbiM
nitroreductase CDS	CD630_08370	CD0837	1013687	1014208	522	1	forward	1.47	1.47	0.377803	1.29936	0.144382	0.0088788
ferric-uptake regulator CDS	CD630_08260	CD0826	1000875	1001264	390	1	forward	3.71	3.71	0.377174	1.2988	0.0902984	2.9541e-05
membrane protein CDS	CD630_12210	CD1221	1419074	1419679	606	1	forward	0.94	0.94	0.377131	1.29876	0.183412	0.0397633		Spo0A-dependent
plsX CDS	CD630_11780	CD1178	1378250	1379272	1023	1	forward	2.62	2.62	0.376215	1.29793	0.107241	0.000451256	plsX
GntR family transcriptional regulator CDS	CD630_28850	CD2885	3373210	3373914	705	1	reverse	1.32	1.32	0.376073	1.2978	0.152545	0.0136887
trxA2 CDS	CD630_23550	CD2355	2723731	2724048	318	1	reverse	2.01	2.01	0.375942	1.29769	0.122792	0.00220151	trxA2
sigma-54 dependent transcriptional regulator CDS	CD630_01670	CD0167	220781	222793	2013	1	reverse	0.51	0.51	0.375808	1.29757	0.25698	0.143631
propanediol utilization phosphotransacylase CDS	CD630_26830	CD2683	3102742	3103311	570	1	reverse	1.41	1.41	0.375783	1.29754	0.146885	0.010517
acyl-CoA N-acyltransferase CDS	CD630_10060	CD1006	1175092	1175481	390	1	forward	1.14	1.14	0.375395	1.29719	0.164172	0.0222192
deoC CDS	CD630_15020	CD1502	1739817	1740476	660	1	forward	1.88	1.88	0.375226	1.29704	0.126851	0.00309646	deoC
oligonucleotide binding protein CDS	CD630_10530	CD1053	1245744	1246211	468	1	forward	0.37	0.37	0.374681	1.29655	0.310292	0.227235
magnesium chelatase CDS	CD630_12720	CD1272	1476741	1478342	1602	1	forward	0.32	0.32	0.374551	1.29644	0.341485	0.272717
hypothetical protein CDS	CD630_15152	CD1515B	1757001	1757273	273	1	reverse	0.19	0.19	0.374491	1.29638	0.47613	0.431556
coaBC CDS	CD630_25870	CD2587	2992700	2993899	1200	1	reverse	3.07	3.07	0.374473	1.29637	0.0984887	0.000143424	coaBC
cstA CDS	CD630_26000	CD2600	3007735	3009156	1422	1	reverse	2.75	2.75	0.373834	1.29579	0.103945	0.000322579	cstA
hypothetical protein CDS	CD630_22121	CD2212A	2565350	2565472	123	1	reverse	0.29	0.29	0.373174	1.2952	0.35968	0.299495
cell wall hydrolase CDS	CD630_09720	CD0972	1138135	1138950	816	1	forward	0.21	0.21	0.372815	1.29488	0.438564	0.39528
pyrK CDS	CD630_01850	CD0185	243515	244207	693	1	forward	0.73	0.73	0.372027	1.29417	0.207522	0.0730188	pyrK
nth CDS	CD630_05650	CD0565	674755	675360	606	1	forward	0.12	0.12	0.37172	1.29389	0.678913	0.58402	nth
PTS system mannose/fructose/sorbose transporter subunit IIC CDS	CD630_04930	CD0493	582611	583369	759	1	forward	1.36	1.36	0.371327	1.29354	0.148333	0.0123029
hypothetical protein CDS	CD630_16410	CD1641	1902982	1904220	1239	1	forward	1.15	1.15	0.371274	1.29349	0.161712	0.0216816
folB CDS	CD630_14510	CD1451	1681013	1681378	366	1	forward	0.38	0.38	0.371239	1.29346	0.300835	0.217192	folB
membrane protein CDS	CD630_05290	CD0529	634252	634722	471	1	reverse	0.98	0.98	0.371076	1.29332	0.176486	0.0355029
kdpE CDS	CD630_18300	CD1830	2118785	2119483	699	1	forward	2.41	2.41	0.370284	1.29261	0.109828	0.000747583	kdpE
PTS system glucose-like transporter subunit IIBC CDS	CD630_30300	CD3030	3518297	3519874	1578	1	reverse	0.6	0.6	0.369392	1.29181	0.229576	0.107612
hypothetical protein CDS	CD630_15740	CD1574	1823289	1823810	522	1	reverse	0.34	0.34	0.369007	1.29146	0.318451	0.246555
rsbV CDS	CD630_00090	CD0009	9135	9446	312	1	forward	0.36	0.36	0.36878	1.29126	0.311026	0.235746	rsbV
CRISPR-associated ATP-dependent helicase CDS	CD630_24510	CD2451	2825848	2828256	2409	1	reverse	1.24	1.24	0.368403	1.29092	0.154311	0.0169677
hypothetical protein CDS	CD630_18420	CD1842	2134424	2135170	747	1	forward	0.42	0.42	0.36818	1.29072	0.281537	0.190958
hypothetical protein CDS	CD630_13071	CD1307A	1517919	1518200	282	1	forward	0.36	0.36	0.367561	1.29017	0.308626	0.23367
two-component sensor histidine kinase CDS	CD630_29870	CD2987	3470471	3471475	1005	1	reverse	0.99	0.99	0.366828	1.28951	0.172786	0.0337526
GtrA family membrane protein CDS	CD630_27880	CD2788	3244556	3244957	402	1	forward	0.12	0.12	0.366698	1.2894	0.635674	0.564031
pcrA CDS	CD630_03280	CD0328	394178	396442	2265	1	forward	2.24	2.24	0.366359	1.2891	0.112925	0.00117753	pcrA
amino acid family ABC transporter ATP-binding protein CDS	CD630_17760	CD1776	2057321	2057992	672	1	forward	0.65	0.65	0.366119	1.28888	0.217579	0.0924337
cbiO2 CDS	CD630_01010	CD0101	119262	120128	867	1	forward	2.05	2.05	0.365926	1.28871	0.118163	0.0019562	cbiO2
hypothetical protein CDS	CD630_09680	CD0968	1137118	1137411	294	1	forward	0.28	0.28	0.365785	1.28858	0.357926	0.306801
hypothetical protein CDS	CD630_03530	CD0353	427088	428020	933	1	forward	0.74	0.74	0.365655	1.28847	0.202242	0.0706056
hypothetical protein CDS	CD630_29610	CD2961	3438697	3439008	312	1	reverse	0.73	0.73	0.365167	1.28803	0.204296	0.073866
NAD(P)-binding oxidoreductase CDS	CD630_13940	CD1394	1614107	1615393	1287	1	forward	1.43	1.43	0.365036	1.28791	0.141862	0.010077
nucleotide pyrophosphatase CDS	CD630_34130	CD3413	3998347	3999609	1263	1	reverse	0.6	0.6	0.364642	1.28756	0.226628	0.10762
purE CDS	CD630_02180	CD0218	281723	282199	477	1	forward	0.84	0.84	0.364544	1.28747	0.188109	0.0526302	purE
feoB1 CDS	CD630_14790	CD1479	1714822	1716978	2157	1	forward	3.56	3.56	0.364288	1.28725	0.0890367	4.28706e-05	feoB1
hypothetical protein CDS	CD630_04750	CD0475	565058	565684	627	1	reverse	0.35	0.35	0.364039	1.28702	0.308574	0.238102
lipoprotein CDS	CD630_27010	CD2701	3121663	3122850	1188	1	reverse	1.06	1.06	0.363962	1.28696	0.165199	0.0275827
N-acetylmuramoyl-L-alanine amidase CDS	CD630_10350	CD1035	1214568	1216586	2019	1	forward	3.26	3.26	0.363047	1.28614	0.0927173	9.01654e-05
hypothetical protein CDS	CD630_17450	CD1745	2021098	2021532	435	1	forward	0.33	0.33	0.362948	1.28605	0.321604	0.259086
hypothetical protein CDS	CD630_21330	CD2133	2468694	2469275	582	1	forward	0.34	0.34	0.361828	1.28505	0.315137	0.250902
rbr CDS	CD630_08250	CD0825	1000307	1000843	537	1	forward	2.49	2.49	0.361755	1.28499	0.10571	0.000621254	rbr
histidinol phosphatase/hydrolase CDS	CD630_10690	CD1069	1262955	1263749	795	1	reverse	0.67	0.67	0.360906	1.28423	0.210937	0.0870882
two-component sensor histidine kinase CDS	CD630_32020	CD3202	3748555	3749685	1131	1	reverse	0.86	0.86	0.360868	1.2842	0.183795	0.0495972
hypothetical protein CDS	CD630_23960	CD2396	2765435	2765941	507	1	reverse	1.42	1.42	0.360645	1.284	0.140648	0.0103422
hypothetical protein CDS	CD630_17910	CD1791	2073121	2073468	348	1	reverse	0.38	0.38	0.359437	1.28293	0.293277	0.220352
sodium:alanine symporter CDS	CD630_24220	CD2422	2795804	2797267	1464	1	reverse	0.18	0.18	0.358044	1.28169	0.463892	0.440217
methyltransferase CDS	CD630_19630	CD1963	2264008	2264799	792	1	reverse	1.51	1.51	0.357731	1.28141	0.134746	0.00793454
pmi CDS	CD630_24910	CD2491	2873435	2874379	945	1	forward	3.05	3.05	0.357507	1.28121	0.0943801	0.000151894	pmi
fur CDS	CD630_12870	CD1287	1495161	1495619	459	1	forward	0.77	0.77	0.356864	1.28064	0.192832	0.0642207	fur
MotA/TolQ/ExbB proton channel CDS	CD630_07440	CD0744	908100	908888	789	1	forward	0.82	0.82	0.356616	1.28042	0.186094	0.0553247
amino acid/polyamine transporter I CDS	CD630_11890	CD1189	1389920	1391248	1329	1	forward	0.55	0.55	0.356281	1.28012	0.232652	0.125672		sigE-dependent
hypothetical protein CDS	CD630_09290	CD0929	1104178	1105173	996	1	forward	0.12	0.12	0.356062	1.27993	0.656618	0.587635
membrane protein CDS	CD630_25310	CD2531	2923881	2924405	525	1	reverse	0.52	0.52	0.355786	1.27968	0.241484	0.140662
cheW CDS	CD630_05360	CD0536	640397	640915	519	1	forward	0.96	0.96	0.355732	1.27963	0.171123	0.0376349	cheW
MerR family transcriptional regulator CDS	CD630_06930	CD0693	841629	842447	819	1	reverse	1.35	1.35	0.355687	1.27959	0.142611	0.0126276
reductase CDS	CD630_09300	CD0930	1105182	1105907	726	1	forward	0.14	0.14	0.355664	1.27957	0.55258	0.519807
ispH CDS	CD630_18180	CD1818	2100159	2100998	840	1	forward	0.22	0.22	0.355361	1.27931	0.399848	0.374143	ispH
hypothetical protein CDS	CD630_36180	CD3618	4225000	4225383	384	1	forward	0.94	0.94	0.352706	1.27695	0.171722	0.0399819
atpB CDS	CD630_34740	CD3474	4064230	4064934	705	1	reverse	0.29	0.29	0.352559	1.27682	0.339407	0.298922	atpB
CRISPR-associated endoribonuclease Cas2 CDS	CD630_29750	CD2975	3456942	3457208	267	1	reverse	0.69	0.69	0.352455	1.27673	0.203414	0.0831496
ATPase CDS	CD630_03740	CD0374	444737	447187	2451	1	reverse	0.48	0.48	0.351663	1.27603	0.247915	0.156051
rubrerythrin CDS	CD630_14740	CD1474	1709318	1709863	546	1	forward	0.12	0.12	0.351547	1.27593	0.646151	0.586398
phenylalanine--tRNA ligase subunit beta CDS	CD630_17640	CD1764	2041602	2042303	702	1	forward	0.98	0.98	0.351322	1.27573	0.167195	0.0356175
dltC CDS	CD630_28510	CD2851	3333632	3333862	231	1	reverse	0.63	0.63	0.351257	1.27567	0.212841	0.0988762	dltC
multidrug family ABC transporter ATP-binding protein/permease CDS	CD630_10840	CD1084	1275960	1277660	1701	1	forward	0.22	0.22	0.350932	1.27538	0.402759	0.383579
hypothetical protein CDS	CD630_08070	CD0807	980734	981078	345	1	reverse	0.35	0.35	0.350154	1.2747	0.296159	0.237079
hypothetical protein CDS	CD630_33240	CD3324	3889224	3889502	279	1	reverse	0.57	0.57	0.349051	1.27372	0.224494	0.119985
L-threonine 3-dehydrogenase CDS	CD630_17920	CD1792	2073686	2074642	957	1	reverse	2.11	2.11	0.34899	1.27367	0.111113	0.00168458
hemC CDS	CD630_34210	CD3421	4012591	4013496	906	1	reverse	0.9	0.9	0.348476	1.27322	0.173324	0.0443732	hemC
RNase Y CDS	CD630_13290	CD1329	1541132	1542673	1542	1	forward	1.47	1.47	0.34843	1.27317	0.133352	0.00897901
fldX CDS	CD630_19990	CD1999	2309721	2310149	429	1	reverse	1.05	1.05	0.348299	1.27306	0.158909	0.0283932	fldX
N-acetylglucosamine kinase NAGK-like CDS	CD630_15850	CD1585	1837866	1838816	951	1	forward	0.6	0.6	0.348121	1.2729	0.217363	0.109252
TetR family transcriptional regulator CDS	CD630_26150	CD2615	3022231	3022803	573	1	forward	0.29	0.29	0.348068	1.27286	0.333768	0.297021
beta-lactamase-like hydrolase CDS	CD630_05270	CD0527	631971	632717	747	1	reverse	1.13	1.13	0.348046	1.27284	0.152922	0.0228476
iron family ABC transporter ATP-binding protein CDS	CD630_35270	CD3527	4121397	4122392	996	1	reverse	1.41	1.41	0.347684	1.27252	0.135938	0.0105377
hypothetical protein CDS	CD630_14350	CD1435	1665326	1666717	1392	1	forward	0.65	0.65	0.347599	1.27244	0.206175	0.0918078
hypothetical protein CDS	CD630_18130	CD1813	2096270	2096683	414	1	forward	0.33	0.33	0.347419	1.27228	0.308646	0.260325
cbiQ CDS	CD630_03260	CD0326	392414	393112	699	1	forward	0.44	0.44	0.346671	1.27162	0.257852	0.1788	cbiQ
hypothetical protein CDS	CD630_15860	CD1586	1838809	1839993	1185	1	forward	0.67	0.67	0.34644	1.27142	0.203399	0.0885214
membrane protein CDS	CD630_19680	CD1968	2269902	2270588	687	1	reverse	1.08	1.08	0.345192	1.27032	0.15552	0.0264462
grdB CDS	CD630_23510	CD2351	2720249	2721559	1311	1	reverse	1.5	1.5	0.344389	1.26961	0.130399	0.00826528	grdB
HTH-type transcriptional regulator CDS	CD630_29500	CD2950	3426490	3426945	456	1	forward	0.96	0.96	0.344266	1.2695	0.165949	0.03803
bglF CDS	CD630_31370	CD3137	3656722	3658563	1842	1	reverse	0.78	0.78	0.344155	1.26941	0.18517	0.0630852	bglF
two-component sensor histidine kinase CDS	CD630_25350	CD2535	2929026	2930300	1275	1	reverse	0.44	0.44	0.343952	1.26923	0.254871	0.177173
NADPH-dependent FMN reductase CDS	CD630_18070	CD1807	2090366	2090968	603	1	reverse	0.74	0.74	0.343864	1.26915	0.191199	0.0721035
cobalamin biosynthesis L-threonine PduX-like kinase CDS	CD630_34310	CD3431	4021369	4022256	888	1	reverse	0.9	0.9	0.343644	1.26896	0.170876	0.0443179
PTS system mannose/fructose/sorbose transporter subunit IIB CDS	CD630_02870	CD0287	348061	348549	489	1	forward	0.37	0.37	0.343358	1.26871	0.285091	0.228443
nitrilase CDS	CD630_28420	CD2842	3324267	3325193	927	1	forward	0.98	0.98	0.343275	1.26863	0.163202	0.0354328
trxB3 CDS	CD630_23560	CD2356	2724146	2725093	948	1	reverse	1.48	1.48	0.343042	1.26843	0.130556	0.00860047	trxB3
hypothetical protein CDS	CD630_29110	CD2911	3401337	3401777	441	1	reverse	0.1	0.1	0.342742	1.26816	0.695225	0.622016
arsenate reductase CDS	CD630_17770	CD1777	2058291	2058653	363	1	forward	0.12	0.12	0.342366	1.26783	0.608458	0.573654
gmk CDS	CD630_25880	CD2588	2994173	2994790	618	1	reverse	0.35	0.35	0.341542	1.26711	0.293897	0.245188	gmk
membrane protein CDS	CD630_30590	CD3059	3552355	3552843	489	1	reverse	0.13	0.13	0.341349	1.26694	0.584066	0.558927
SSS family Na+/solute symporter CDS	CD630_22020	CD2202	2551237	2552601	1365	1	forward	1.01	1.01	0.341067	1.26669	0.158973	0.0319182
hypothetical protein CDS	CD630_09050	CD0905	1089801	1091465	1665	1	reverse	0.54	0.54	0.341056	1.26668	0.224875	0.129355
hypothetical protein CDS	CD630_25290	CD2529	2922574	2922885	312	1	reverse	0.25	0.25	0.341004	1.26664	0.358141	0.341021
signaling protein CDS	CD630_29650	CD2965	3442724	3444943	2220	1	reverse	1.26	1.26	0.340986	1.26662	0.141462	0.0159332
pyrE CDS	CD630_01870	CD0187	245187	245771	585	1	forward	1.41	1.41	0.339353	1.26519	0.132855	0.0106399	pyrE
MazG-like pyrophosphohydrolase CDS	CD630_13020	CD1302	1508335	1508655	321	1	reverse	1.6	1.6	0.338469	1.26441	0.1238	0.00625704
dCMP deaminase CDS	CD630_18990	CD1899	2202068	2202505	438	1	reverse	0.1	0.1	0.338099	1.26409	0.708015	0.632984
LamB/YcsF family protein CDS	CD630_13840	CD1384	1602942	1603733	792	1	forward	0.83	0.83	0.337961	1.26397	0.1751	0.0535948
ABC transporter ATP-binding protein CDS	CD630_19780	CD1978	2282298	2283035	738	1	reverse	0.66	0.66	0.337379	1.26346	0.199049	0.0900839
membrane protein CDS	CD630_23370	CD2337	2703553	2704473	921	1	reverse	0.45	0.45	0.337284	1.26338	0.247558	0.173058
sseA CDS	CD630_15350	CD1535	1780211	1781062	852	1	reverse	0.68	0.68	0.336433	1.26263	0.195952	0.0859943	sseA
small acid-soluble spore protein CDS	CD630_32201	CD3220A	3768878	3769132	255	1	reverse	0.11	0.11	0.33643	1.26263	0.662615	0.611642
dnaF CDS	CD630_13050	CD1305	1511765	1516063	4299	1	forward	0.19	0.19	0.336185	1.26241	0.425823	0.429823	dnaF
ABC transporter ATP-binding protein CDS	CD630_19610	CD1961	2260732	2261397	666	1	forward	1.33	1.33	0.336168	1.2624	0.13577	0.0132859
lantibiotic/multidrug family ABC transporter permease CDS	CD630_13500	CD1350	1566461	1567177	717	1	forward	0.23	0.23	0.336159	1.26239	0.367613	0.360487
radical SAM superfamily protein CDS	CD630_17580	CD1758	2035593	2036495	903	1	forward	0.96	0.96	0.335528	1.26184	0.161096	0.0372713
atpF CDS	CD630_34720	CD3472	4063281	4063778	498	1	reverse	0.29	0.29	0.335268	1.26161	0.322961	0.299219	atpF
two-component response regulator CDS	CD630_26010	CD2601	3009302	3010072	771	1	reverse	0.5	0.5	0.33515	1.26151	0.232314	0.149116
oxidoreductase NAD/FAD binding subunit CDS	CD630_01760	CD0176	233014	234240	1227	1	forward	0.1	0.1	0.334777	1.26118	0.702034	0.633457
NUDIX family hydrolase CDS	CD630_07900	CD0790	962701	963144	444	1	forward	1.13	1.13	0.33474	1.26115	0.147299	0.0230554
phage integrase CDS	CD630_31560	CD3156	3684846	3686012	1167	1	forward	2.17	2.17	0.334596	1.26102	0.104815	0.00141165
cell wall binding protein CDS	CD630_27940	CD2794	3254929	3256515	1587	1	reverse	1.64	1.64	0.334547	1.26098	0.120707	0.00557863
recX CDS	CD630_25250	CD2525	2918012	2918650	639	1	forward	0.19	0.19	0.334143	1.26063	0.417409	0.423411	recX
truA1 CDS	CD630_01030	CD0103	120957	121688	732	1	forward	0.87	0.87	0.333886	1.2604	0.169262	0.0485422	truA1
efp CDS	CD630_12460	CD1246	1447651	1448208	558	1	forward	1.59	1.59	0.333862	1.26038	0.122662	0.00649288	efp
hypothetical protein CDS	CD630_19530	CD1953	2251170	2252369	1200	1	forward	1.23	1.23	0.33378	1.26031	0.140285	0.0173456
cyclic nucleotide-binding protein CDS	CD630_01680	CD0168	223261	223914	654	1	forward	0.28	0.28	0.332978	1.25961	0.330351	0.313478
transcriptional regulator CDS	CD630_16640	CD1664	1937730	1938281	552	1	reverse	0.63	0.63	0.332797	1.25945	0.202482	0.100261
PTS system lactose/cellobiose-family transportersubunit IIC CDS	CD630_30480	CD3048	3541901	3543247	1347	1	reverse	0.53	0.53	0.33272	1.25939	0.222396	0.134636
cbiO1 CDS	CD630_01000	CD0100	118441	119274	834	1	forward	0.88	0.88	0.331865	1.25864	0.167231	0.0472039	cbiO1
mrnC CDS	CD630_00530	CD0053	80399	80794	396	1	forward	0.22	0.22	0.331492	1.25831	0.374925	0.376612	mrnC
bifunctional carbon monoxide dehydrogenase/synthase complex subunit gamma CDS	CD630_07260	CD0726	887800	889167	1368	1	forward	0.53	0.53	0.331295	1.25814	0.221657	0.135012
rpmJ CDS	CD630_00941	CD0094A	115208	115321	114	1	forward	0.62	0.62	0.331281	1.25813	0.201885	0.10081	rpmJ
ferredoxin CDS	CD630_15951	CD1595A	1851337	1851525	189	1	forward	0.4	0.4	0.330914	1.25781	0.259805	0.202769		sigG-dependent
CRISPR-associated Cas6 family protein CDS	CD630_29820	CD2982	3464594	3465331	738	1	reverse	0.39	0.39	0.330171	1.25716	0.263964	0.211001
ArsR family transcriptional regulator CDS	CD630_19941	CD1994A	2302221	2302517	297	1	reverse	0.26	0.26	0.329941	1.25696	0.341582	0.334083
hypothetical protein CDS	CD630_33480	CD3348	3911224	3912117	894	1	forward	2.02	2.02	0.329921	1.25694	0.107385	0.00212394
acyltransferase CDS	CD630_18170	CD1817	2099550	2100146	597	1	forward	0.2	0.2	0.329875	1.2569	0.401546	0.411355
PTS system beta-glucoside-like transporter subunit IIBC CDS	CD630_31270	CD3127	3641770	3643170	1401	1	reverse	0.32	0.32	0.329688	1.25674	0.296994	0.266964
hypothetical protein CDS	CD630_23860	CD2386	2755580	2755999	420	1	reverse	0.13	0.13	0.32945	1.25653	0.539311	0.541284
dxr CDS	CD630_21300	CD2130	2466836	2467990	1155	1	reverse	0.21	0.21	0.32875	1.25592	0.39218	0.401883	dxr
ribonuclease CDS	CD630_00560	CD0056	82411	82938	528	1	forward	2.74	2.74	0.328498	1.25571	0.0915617	0.000333583
bglF CDS	CD630_03880	CD0388	457410	459272	1863	1	forward	1.67	1.67	0.328146	1.2554	0.117622	0.0052734	bglF
hypothetical protein CDS	CD630_03040	CD0304	366059	366802	744	1	forward	0.79	0.79	0.328056	1.25532	0.174633	0.0603062
cbiN CDS	CD630_03250	CD0325	392127	392411	285	1	forward	0.89	0.89	0.328014	1.25528	0.163844	0.0452857	cbiN
transcriptional regulator CDS	CD630_17220	CD1722	1996834	1997118	285	1	reverse	0.33	0.33	0.327955	1.25523	0.292113	0.261565
scaffold protein CDS	CD630_29170	CD2917	3404088	3404651	564	1	reverse	0.11	0.11	0.326613	1.25407	0.624839	0.601172
xylose transporter CDS	CD630_00340	CD0034	55655	57028	1374	1	forward	0.4	0.4	0.325938	1.25348	0.255778	0.202557
aroF CDS	CD630_14530	CD1453	1681858	1682643	786	1	forward	0.42	0.42	0.325916	1.25346	0.249238	0.190992	aroF
conjugative transposon protein CDS	CD630_03690	CD0369	440069	440293	225	1	reverse	0.43	0.43	0.325793	1.25335	0.245513	0.184512
pyrF CDS	CD630_35920	CD3592	4198042	4198758	717	1	reverse	0.51	0.51	0.324199	1.25197	0.220886	0.142179	pyrF
acoA CDS	CD630_00360	CD0036	58454	59422	969	1	forward	0.64	0.64	0.32391	1.25172	0.195269	0.0971579	acoA
hypothetical protein CDS	CD630_35930	CD3593	4199134	4199721	588	1	reverse	1.43	1.43	0.323505	1.25137	0.125537	0.00996684
secE CDS	CD630_00590	CD0059	85342	85563	222	1	forward	1.62	1.62	0.323489	1.25135	0.117718	0.00599595	secE
maa CDS	CD630_08720	CD0872	1048546	1049103	558	1	forward	0.76	0.76	0.3234	1.25128	0.175938	0.0660405	maa
multidrug family ABC transporter permease CDS	CD630_33630	CD3363	3927787	3928605	819	1	reverse	0.29	0.29	0.322842	1.25079	0.311686	0.300299
ade CDS	CD630_18200	CD1820	2102703	2106284	1656	2	forward	1.51	1.51	0.322549	1.25054	0.121502	0.00793824	ade
argE CDS	CD630_03030	CD0303	364777	366039	1263	1	forward	0.56	0.56	0.322378	1.25039	0.208838	0.122667	argE
LmbE-like deacetylase CDS	CD630_27900	CD2790	3246869	3247576	708	1	reverse	1.88	1.88	0.322199	1.25023	0.108885	0.00308574
membrane protein CDS	CD630_00290	CD0029	48076	49170	1095	1	forward	1.02	1.02	0.322191	1.25023	0.149741	0.0314241
rpsP CDS	CD630_12530	CD1253	1457499	1457771	273	1	forward	1.61	1.61	0.321286	1.24944	0.117187	0.00611324	rpsP
nitrate/sulfonate/taurine ATP-binding protein CDS	CD630_10010	CD1001	1170662	1171360	699	1	forward	0.42	0.42	0.320858	1.24907	0.247832	0.195438
tlpA CDS	CD630_15710	CD1571	1819510	1819602	93	1	forward	0.57	0.57	0.320135	1.24845	0.206126	0.120398	tlpA
hypothetical protein CDS	CD630_20171	CD2017A	2328006	2328146	141	1	reverse	0.24	0.24	0.320134	1.24845	0.341457	0.348474
cell wall biosynthesis protein CDS	CD630_13440	CD1344	1561214	1562335	1122	1	reverse	0.59	0.59	0.319313	1.24774	0.200329	0.110949
major facilitator superfamily transporter CDS	CD630_32990	CD3299	3861935	3863305	1371	1	forward	0.8	0.8	0.319239	1.24767	0.169496	0.0596385
galE CDS	CD630_27140	CD2714	3140562	3141575	1014	1	reverse	1.49	1.49	0.319133	1.24758	0.121017	0.00836207	galE
xylR CDS	CD630_30660	CD3066	3561800	3562960	1161	1	forward	1.07	1.07	0.318898	1.24738	0.143914	0.026699	xylR
XkdN-like phage protein CDS	CD630_09560	CD0956	1123344	1123784	441	1	forward	0.11	0.11	0.318609	1.24713	0.601206	0.596146
decarboxylase CDS	CD630_19930	CD1993	2301023	2301355	333	1	reverse	0.69	0.69	0.318482	1.24702	0.183848	0.0832174
PTS system lactose/cellobiose-family transportersubunit IIA CDS	CD630_30800	CD3080	3577337	3577690	354	1	reverse	0.09	0.09	0.317888	1.2465	0.68861	0.644342
NAD(P)-binding protein CDS	CD630_24130	CD2413	2785950	2787242	1293	1	reverse	0.37	0.37	0.317874	1.24649	0.261115	0.223464
dapF CDS	CD630_25900	CD2590	2995705	2996535	831	1	reverse	0.95	0.95	0.317735	1.24637	0.153604	0.0385907	dapF
lipoprotein CDS	CD630_15090	CD1509	1746150	1746719	570	1	forward	0.34	0.34	0.317367	1.24605	0.273685	0.246209
rRNA small subunit methyltransferase CDS	CD630_26580	CD2658	3067500	3068435	936	1	reverse	0.78	0.78	0.316955	1.2457	0.170459	0.0629674
hypothetical protein CDS	CD630_01100	CD0110	153933	154772	840	1	forward	0.61	0.61	0.316801	1.24557	0.196548	0.107
folP CDS	CD630_14500	CD1450	1680199	1681002	804	1	forward	0.27	0.27	0.316042	1.24491	0.320721	0.324422	folP
groEL CDS	CD630_01940	CD0194	252260	253888	1629	1	forward	0.41	0.41	0.315543	1.24448	0.24729	0.201955	groEL
lysA CDS	CD630_20530	CD2053	2366390	2367682	1293	1	reverse	2.05	2.05	0.315454	1.2444	0.101929	0.00196927	lysA
hypothetical protein CDS	CD630_13850	CD1385	1603762	1604982	1221	1	forward	1.52	1.52	0.315084	1.24408	0.118266	0.00771726
scrK CDS	CD630_18060	CD1806	2089154	2090125	972	1	forward	0.85	0.85	0.314947	1.24397	0.161285	0.0508507	scrK
hypothetical protein CDS	CD630_12440	CD1244	1446406	1446825	420	1	forward	0.35	0.35	0.314447	1.24354	0.270114	0.244371
glyoxalase family protein CDS	CD630_06710	CD0671	814883	815353	471	1	forward	0.39	0.39	0.314397	1.24349	0.251462	0.211199
two-component response regulator CDS	CD630_29880	CD2988	3471485	3472177	693	1	reverse	0.44	0.44	0.314395	1.24349	0.234607	0.180215
rRNA small subunit methyltransferase E CDS	CD630_24490	CD2449	2823683	2824441	759	1	reverse	0.28	0.28	0.313552	1.24276	0.311265	0.313769
gluD CDS	CD630_01790	CD0179	236792	238057	1266	1	forward	0.58	0.58	0.313	1.24229	0.199298	0.116295	gluD
two-component response regulator CDS	CD630_19590	CD1959	2258943	2259629	687	1	forward	0.19	0.19	0.312862	1.24217	0.394246	0.427446
bifunctional carbon monoxide dehydrogenase/acetyl-CoA synthase methyltransferase subunit CDS	CD630_07270	CD0727	889217	890023	807	1	forward	0.36	0.36	0.312016	1.24144	0.260048	0.230201
hypothetical protein CDS	CD630_24540	CD2454	2830132	2831607	1476	1	reverse	0.23	0.23	0.311801	1.24126	0.341837	0.361698
phosphomethylpyrimidine kinase CDS	CD630_13530	CD1353	1569536	1570357	822	1	reverse	0.86	0.86	0.311575	1.24106	0.158639	0.0495235
fhs CDS	CD630_07180	CD0718	879545	881221	1677	1	forward	0.3	0.3	0.311226	1.24076	0.293569	0.289079	fhs
ftnA CDS	CD630_21950	CD2195	2542337	2542852	516	1	forward	0.8	0.8	0.310473	1.24011	0.164316	0.0588263	ftnA
cell surface protein penicillin-binding protein CDS	CD630_14690	CD1469	1699305	1702328	3024	1	reverse	0.83	0.83	0.310248	1.23992	0.160836	0.0537346
acyl-CoA N-acyltransferase CDS	CD630_11900	CD1190	1391454	1391993	540	1	forward	0.98	0.98	0.310123	1.23981	0.147732	0.0357971
tdcF CDS	CD630_31870	CD3187	3729845	3730222	378	1	reverse	0.53	0.53	0.309984	1.23969	0.207692	0.135564	tdcF
rex CDS	CD630_01710	CD0171	227494	228126	633	1	forward	1.36	1.36	0.309913	1.23963	0.123421	0.0120383	rex
fhuC CDS	CD630_28750	CD2875	3364140	3364922	783	1	reverse	0.09	0.09	0.309788	1.23953	0.682029	0.649674	fhuC
hypothetical protein CDS	CD630_18230	CD1823	2107110	2107853	744	1	forward	0.09	0.09	0.309531	1.2393	0.685761	0.651724		Spo0A-dependent
two-component response regulator CDS	CD630_06680	CD0668	809633	810346	714	1	forward	0.12	0.12	0.309017	1.23886	0.537035	0.565012
rbfA CDS	CD630_13100	CD1310	1520506	1520886	381	1	forward	0.35	0.35	0.30876	1.23864	0.262152	0.238881	rbfA
gapN CDS	CD630_05800	CD0580	693198	694658	1461	1	forward	0.1	0.1	0.308333	1.23828	0.650037	0.635263	gapN
pyridoxal-dependent decarboxylase CDS	CD630_18080	CD1808	2091249	2092460	1212	1	forward	0.34	0.34	0.308231	1.23819	0.266306	0.247096
cobD CDS	CD630_34320	CD3432	4022258	4023328	1071	1	reverse	0.48	0.48	0.308106	1.23808	0.218329	0.158185	cobD
hypothetical protein CDS	CD630_36610	CD3661	4272853	4273173	321	1	reverse	0.7	0.7	0.307892	1.2379	0.176511	0.0811037
glycosyl transferase family protein CDS	CD630_00190	CD0019	23561	24766	1206	1	reverse	1.03	1.03	0.307615	1.23766	0.142034	0.0303275
uvrA CDS	CD630_34110	CD3411	3993346	3996171	2826	1	reverse	0.1	0.1	0.307023	1.23715	0.621047	0.621049	uvrA
membrane-associated peptidase CDS	CD630_12940	CD1294	1501778	1502374	597	1	forward	0.74	0.74	0.306947	1.23709	0.169853	0.0707411
tilS CDS	CD630_35600	CD3560	4161747	4163135	1389	1	reverse	0.39	0.39	0.306596	1.23679	0.244151	0.209202	tilS
hypothetical protein CDS	CD630_22221	CD2222A	2573947	2574057	111	1	forward	1.07	1.07	0.306457	1.23667	0.138777	0.0272258
bifunctional carbon monoxide dehydrogenase/acetyl-CoA synthase dihydrolipoyl dehydrogenase subunit CDS	CD630_07230	CD0723	884594	885979	1386	1	forward	0.36	0.36	0.306389	1.23661	0.258939	0.23671
ssuB CDS	CD630_14830	CD1483	1718894	1719625	732	1	forward	1.7	1.7	0.306218	1.23646	0.108754	0.00486727	ssuB
CheY-like chemosensory protein CDS	CD630_05370	CD0537	641051	642010	960	1	forward	0.91	0.91	0.30608	1.23634	0.15151	0.0433628
Fic/Doc-related protein CDS	CD630_31550	CD3155	3684104	3684856	753	1	forward	1.42	1.42	0.305952	1.23623	0.119035	0.0101622
pfo CDS	CD630_26820	CD2682	3098685	3102224	3540	1	reverse	0.97	0.97	0.305757	1.23607	0.146152	0.0364338	pfo
ABC transporter ATP-binding protein CDS	CD630_04560	CD0456	542073	544316	2244	1	reverse	0.47	0.47	0.305198	1.23559	0.218115	0.161738
diguanylate kinase signaling protein CDS	CD630_15150	CD1515	1753526	1755619	2094	1	forward	1.8	1.8	0.30512	1.23552	0.105371	0.00378348
two-component sensor histidine kinase CDS	CD630_26020	CD2602	3010077	3011279	1203	1	reverse	0.54	0.54	0.304797	1.23524	0.201776	0.130897
hypothetical protein CDS	CD630_20760	CD2076	2394817	2395908	1092	1	reverse	1.59	1.59	0.304555	1.23504	0.111678	0.00638946
oxidoreductase CDS	CD630_30180	CD3018	3506421	3506888	468	1	reverse	0.48	0.48	0.304362	1.23487	0.216107	0.159017
maltose O-acetyltransferase CDS	CD630_16670	CD1667	1941878	1942408	531	1	forward	1.09	1.09	0.304281	1.2348	0.13626	0.0255433
gyrB CDS	CD630_00050	CD0005	4145	6046	1902	1	forward	2.06	2.06	0.304068	1.23462	0.0980642	0.00193058	gyrB
cfa CDS	CD630_01770	CD0177	234379	235566	1188	1	reverse	0.91	0.91	0.3034	1.23405	0.150255	0.0434623	cfa
competence damage-inducible protein A CDS	CD630_14090	CD1409	1633314	1634570	1257	1	forward	1.15	1.15	0.303378	1.23403	0.132427	0.021969
hypothetical protein CDS	CD630_29190	CD2919	3404961	3405191	231	1	reverse	0.09	0.09	0.303157	1.23384	0.694952	0.662672
cell surface protein CDS	CD630_18580	CD1858	2150071	2151642	1572	1	forward	0.26	0.26	0.303061	1.23376	0.309845	0.328021
two-component response regulator CDS	CD630_17820	CD1782	2063607	2064341	735	1	forward	0.43	0.43	0.301635	1.23254	0.227814	0.18549
hypothetical protein CDS	CD630_17340	CD1734	2008811	2009431	621	1	forward	0.51	0.51	0.300885	1.2319	0.20622	0.144552
thiM CDS	CD630_16000	CD1600	1855594	1856382	789	1	forward	0.27	0.27	0.30053	1.2316	0.299022	0.314875	thiM
nusA CDS	CD630_13070	CD1307	1516758	1517912	1155	1	forward	0.23	0.23	0.300037	1.23118	0.332575	0.366971	nusA
conjugative transposon protein CDS	CD630_33270	CD3327	3892146	3892340	195	1	reverse	0.54	0.54	0.29971	1.2309	0.198656	0.131378
ABC transporter ATP-binding protein CDS	CD630_15280	CD1528	1771536	1772210	675	1	reverse	3.03	3.03	0.299475	1.2307	0.0792527	0.000157626
mreB1 CDS	CD630_01270	CD0127	171875	172894	1020	1	forward	0.81	0.81	0.299228	1.23049	0.157186	0.0569557	mreB1
glycosyltransferase CDS	CD630_02400	CD0240	301908	304049	2142	1	forward	0.22	0.22	0.299105	1.23038	0.335298	0.372362
iron family ABC transporter ATP-binding protein CDS	CD630_35300	CD3530	4125614	4126609	996	1	reverse	0.18	0.18	0.298807	1.23013	0.396703	0.451313
bglF CDS	CD630_30970	CD3097	3601833	3603749	1917	1	reverse	0.5	0.5	0.29878	1.2301	0.207617	0.150126	bglF
uvrB CDS	CD630_34120	CD3412	3996190	3998160	1971	1	reverse	0.09	0.09	0.298769	1.23009	0.672801	0.656994	uvrB
cheA CDS	CD630_05390	CD0539	643952	646054	2103	1	forward	0.85	0.85	0.298673	1.23001	0.153183	0.0512031	cheA
hypothetical protein CDS	CD630_36140	CD3614	4219997	4220614	618	1	reverse	0.09	0.09	0.298634	1.22998	0.641432	0.64152
hypothetical protein CDS	CD630_25510	CD2551	2951238	2951348	111	1	reverse	0.16	0.16	0.298599	1.22995	0.424198	0.481486
thiosulfate sulfurtransferase CDS	CD630_01210	CD0121	165666	166961	1296	1	forward	1.34	1.34	0.298481	1.22985	0.120017	0.012883
hypothetical protein CDS	CD630_09100	CD0910	1095643	1096269	627	1	reverse	0.33	0.33	0.298301	1.2297	0.262919	0.256553
NAD-dependent malic enzyme CDS	CD630_10050	CD1005	1173616	1174800	1185	1	forward	1.46	1.46	0.297984	1.22943	0.114473	0.00923868
licA CDS	CD630_36470	CD3647	4257100	4257417	318	1	reverse	0.49	0.49	0.297693	1.22918	0.207462	0.151308	licA
PTS system fructose-like transporter subunit IIA CDS	CD630_31320	CD3132	3649138	3649587	450	1	reverse	0.55	0.55	0.297248	1.2288	0.195154	0.127723
peptidase CDS	CD630_28660	CD2866	3351069	3352418	1350	1	reverse	0.32	0.32	0.297161	1.22872	0.26764	0.26687
tRNA/rRNA methyltransferase SpoU CDS	CD630_06980	CD0698	848362	849042	681	1	forward	0.57	0.57	0.296668	1.2283	0.190823	0.120023
hypothetical protein CDS	CD630_27160	CD2716	3142976	3144967	1992	1	reverse	0.18	0.18	0.295717	1.22749	0.389125	0.447283
maltose-6'-phosphate glucosidase CDS	CD630_08640	CD0864	1040194	1041522	1329	1	forward	0.84	0.84	0.295544	1.22735	0.152178	0.0521252
hemE CDS	CD630_17330	CD1733	2007799	2008821	1023	1	forward	1.01	1.01	0.295328	1.22716	0.138028	0.0323854	hemE
spoVB CDS	CD630_34980	CD3498	4086659	4088272	1614	1	reverse	1.57	1.57	0.295122	1.22699	0.109088	0.00682334	spoVB
cdsA	CD630_21350	CD2135	2471997	2472776	780	1	reverse	0.5	0.5	0.295112	1.22698	0.205226	0.150438	cdsA
ABC transporter permease CDS	CD630_15290	CD1529	1772218	1773447	1230	1	reverse	1.07	1.07	0.293977	1.22602	0.133309	0.0274374
nrdE CDS	CD630_29950	CD2995	3477847	3479946	2100	1	reverse	0.08	0.08	0.293888	1.22594	0.710661	0.67921	nrdE
ribC CDS	CD630_13150	CD1315	1524783	1525712	930	1	forward	0.72	0.72	0.293803	1.22587	0.165186	0.075302	ribC
hypothetical protein CDS	CD630_01811	CD0181A	240359	240475	117	1	forward	0.17	0.17	0.293682	1.22576	0.392023	0.453769
cbiD CDS	CD630_34290	CD3429	4019514	4020740	1227	1	reverse	0.42	0.42	0.293667	1.22575	0.226171	0.194141	cbiD
hypothetical protein CDS	CD630_02790	CD0279	340278	340673	396	1	forward	0.62	0.62	0.293618	1.22571	0.179967	0.102783
ATPase CDS	CD630_33380	CD3338	3901806	3904259	2454	1	reverse	0.09	0.09	0.293231	1.22538	0.675479	0.66421
miaA CDS	CD630_19750	CD1975	2276344	2277279	936	1	reverse	0.17	0.17	0.293162	1.22532	0.396675	0.459878	miaA
ABC transporter substrate-binding protein CDS	CD630_19790	CD1979	2283001	2284014	1014	1	reverse	1.54	1.54	0.292912	1.22511	0.109293	0.0073607
phosphatase CDS	CD630_25610	CD2561	2961814	2963457	1644	1	reverse	2.02	2.02	0.292661	1.2249	0.0952159	0.00211454
hypothetical protein CDS	CD630_17620	CD1762	2040602	2041021	420	1	forward	0.32	0.32	0.292574	1.22482	0.265316	0.270141
hypothetical protein CDS	CD630_09650	CD0965	1133954	1134571	618	1	forward	0.17	0.17	0.292219	1.22452	0.397911	0.462716
bifunctional carbon monoxide dehydrogenase/acetyl-CoA synthase complex subunit alpha/beta CDS	CD630_07280	CD0728	890080	892206	2127	1	forward	0.32	0.32	0.291789	1.22416	0.261298	0.264127
rkpK CDS	CD630_27710	CD2771	3221971	3223266	1296	1	reverse	2.45	2.45	0.291622	1.22402	0.085799	0.000676585	rkpK
hypothetical protein CDS	CD630_25890	CD2589	2994820	2995701	882	1	reverse	0.32	0.32	0.291375	1.22381	0.265089	0.271699
HTH-type transcriptional regulator CDS	CD630_17360	CD1736	2010258	2010803	546	1	reverse	0.67	0.67	0.291297	1.22374	0.170467	0.0874857
N-acetylmuramoyl-L-alanine amidase CDS	CD630_10360	CD1036	1217091	1219103	2013	1	forward	0.74	0.74	0.291179	1.22364	0.161202	0.0708705
glyS CDS	CD630_24320	CD2432	2808178	2810244	2067	1	reverse	2.52	2.52	0.291036	1.22352	0.0844117	0.000565139	glyS
hypothetical protein CDS	CD630_09220	CD0922	1101067	1101447	381	1	forward	0.13	0.13	0.290785	1.22331	0.498592	0.55975
hypothetical protein CDS	CD630_09230	CD0923	1101431	1101577	147	1	forward	0.13	0.13	0.290785	1.22331	0.498592	0.55975
PadR family transcriptional regulator CDS	CD630_11540	CD1154	1352637	1352966	330	1	forward	0.13	0.13	0.290785	1.22331	0.498592	0.55975
hypothetical protein CDS	CD630_29471	CD2947A	3425019	3425207	189	1	reverse	0.13	0.13	0.290785	1.22331	0.498592	0.55975
bdhA CDS	CD630_26790	CD2679	3094677	3095453	777	1	forward	0.6	0.6	0.290515	1.22308	0.181689	0.109828	bdhA
two-component response regulator CDS	CD630_16880	CD1688	1961207	1961878	672	1	forward	0.84	0.84	0.290206	1.22281	0.149429	0.0521248
acetyltransferase CDS	CD630_17310	CD1731	2005891	2007042	1152	1	forward	0.33	0.33	0.290101	1.22273	0.255105	0.255462
hypothetical protein CDS	CD630_09620	CD0962	1132227	1132487	261	1	forward	0.14	0.14	0.28952	1.22223	0.444456	0.514787
transporter CDS	CD630_30190	CD3019	3506993	3507925	933	1	reverse	0.6	0.6	0.28927	1.22202	0.18051	0.109041
clpP1 CDS	CD630_33050	CD3305	3869081	3869665	585	1	reverse	0.28	0.28	0.289061	1.22185	0.285466	0.311254	clpP1
TetR family transcriptional regulator CDS	CD630_04630	CD0463	552158	552796	639	1	reverse	0.24	0.24	0.289037	1.22182	0.309696	0.350669
universal stress protein A CDS	CD630_08120	CD0812	985481	985891	411	1	forward	1.37	1.37	0.288986	1.22178	0.114493	0.011601
hbs CDS	CD630_34960	CD3496	4084737	4085015	279	1	reverse	0.91	0.91	0.28872	1.22156	0.142401	0.0426097	hbs
transcriptional regulator CDS	CD630_09071	CD0907A	1094326	1094514	189	1	forward	0.08	0.08	0.288073	1.22101	0.704968	0.682809
clpX CDS	CD630_33040	CD3304	3867812	3869062	1251	1	reverse	0.4	0.4	0.287982	1.22093	0.227034	0.204637	clpX
fumA CDS	CD630_10030	CD1003	1172153	1172992	840	1	forward	0.7	0.7	0.287952	1.22091	0.164668	0.0803453	fumA
ssuC CDS	CD630_14820	CD1482	1718131	1718901	771	1	forward	0.6	0.6	0.287572	1.22058	0.179157	0.108462	ssuC
cysM CDS	CD630_16650	CD1665	1938472	1939434	963	1	forward	0.68	0.68	0.286964	1.22007	0.166746	0.0852576	cysM
folC CDS	CD630_32530	CD3253	3806616	3807914	1299	1	reverse	0.52	0.52	0.286805	1.21994	0.193616	0.138525	folC
sigma-54 dependent transcriptional regulator CDS	CD630_27320	CD2732	3167086	3169206	2121	1	forward	0.32	0.32	0.286789	1.21992	0.259491	0.269075
hypothetical protein CDS	CD630_10900		1283000	1284385	1386	1	forward	0.16	0.16	0.286248	1.21946	0.412083	0.487283
gyrA CDS	CD630_00060	CD0006	6066	8492	2427	1	forward	1.77	1.77	0.285936	1.2192	0.0994883	0.00405227	gyrA
GTP-binding protein YchF CDS	CD630_26620	CD2662	3072487	3073584	1098	1	forward	1.01	1.01	0.285681	1.21899	0.133513	0.0323769
phosphosugar isomerase CDS	CD630_30280	CD3028	3516503	3517102	600	1	reverse	0.43	0.43	0.284322	1.21784	0.215617	0.187289
two-component sensor histidine kinase CDS	CD630_17830	CD1783	2064344	2065777	1434	1	forward	0.69	0.69	0.284234	1.21776	0.164361	0.0837499
rbsC CDS	CD630_03020	CD0302	363595	364593	999	1	forward	0.45	0.45	0.28408	1.21763	0.208864	0.173791	rbsC
kdpD CDS	CD630_18290	CD1829	2116049	2118751	2703	1	forward	1.65	1.65	0.283814	1.21741	0.102292	0.00552773	kdpD
recG CDS	CD630_25600	CD2560	2959676	2961736	2061	1	reverse	0.41	0.41	0.28375	1.21736	0.220599	0.198349	recG
multidrug family ABC transporter ATP-binding protein CDS	CD630_15040	CD1504	1741030	1741905	876	1	forward	0.26	0.26	0.283416	1.21707	0.289311	0.327273
cbiK CDS	CD630_34220	CD3422	4013526	4015004	1479	1	reverse	1.13	1.13	0.283283	1.21696	0.124716	0.0231215	cbiK
xylB CDS	CD630_30650	CD3065	3560042	3561586	1545	1	reverse	0.36	0.36	0.283135	1.21684	0.238296	0.234767	xylB
lipoprotein CDS	CD630_16530	CD1653	1916589	1917386	798	1	reverse	0.98	0.98	0.283042	1.21676	0.134062	0.0347486
membrane protein CDS	CD630_03541	CD0354A	428111	428677	567	1	forward	0.74	0.74	0.282911	1.21665	0.157018	0.0715809
chloromuconate cycloisomerase CDS	CD630_13890	CD1389	1607849	1608916	1068	1	forward	0.61	0.61	0.282826	1.21658	0.174597	0.105257
selenocysteine synthase CDS	CD630_36420	CD3642	4251168	4252277	1110	1	reverse	0.15	0.15	0.282257	1.2161	0.411985	0.493272
6-phospho-beta-glucosidase CDS	CD630_08180	CD0818	992746	994152	1407	1	forward	0.43	0.43	0.281991	1.21587	0.212064	0.183601
TetR family transcriptional regulator CDS	CD630_19980	CD1998	2308384	2309040	657	1	reverse	0.86	0.86	0.28199	1.21587	0.143426	0.049287
hypothetical protein CDS	CD630_21460	CD2146	2483562	2484629	1068	1	reverse	1.25	1.25	0.281859	1.21576	0.117525	0.0164721
hisF CDS	CD630_15530	CD1553	1800363	1801121	759	1	forward	0.34	0.34	0.281114	1.21513	0.244335	0.249927	hisF
hypothetical protein CDS	CD630_12334	CD1233D	1437003	1437104	102	1	forward	0.09	0.09	0.281085	1.21511	0.670513	0.675064		Spo0A-dependent
pyridoxal phosphate-dependent transferase CDS	CD630_26960	CD2696	3115211	3116401	1191	1	reverse	1.79	1.79	0.28029	1.21444	0.0970032	0.00385869
multidrug family ABC transporter ATP-binding protein CDS	CD630_17530	CD1753	2032005	2032850	846	1	forward	0.65	0.65	0.279659	1.21391	0.1671	0.0942089
GntR family transcriptional regulator CDS	CD630_06520	CD0652	777958	778332	375	1	forward	0.78	0.78	0.279477	1.21375	0.150293	0.0629488
atpC CDS	CD630_34670	CD3467	4058644	4058904	261	1	reverse	0.47	0.47	0.279116	1.21345	0.200882	0.164695	atpC
leuS CDS	CD630_25210	CD2521	2913233	2915653	2421	1	reverse	1.41	1.41	0.27883	1.21321	0.109076	0.0105797	leuS
rubrerythrin CDS	CD630_15240	CD1524	1766904	1767449	546	1	forward	0.14	0.14	0.278569	1.21299	0.447475	0.533589
cbiJ CDS	CD630_34230	CD3423	4015023	4015775	753	1	reverse	0.56	0.56	0.27856	1.21298	0.180479	0.122721	cbiJ
cmk CDS	CD630_18160	CD1816	2098849	2099499	651	1	forward	0.15	0.15	0.278178	1.21266	0.406634	0.493912	cmk
tuf1 CDS	CD630_00580	CD0058	83724	84917	1194	1	forward	1.2	1.2	0.277897	1.21243	0.118658	0.0191811	tuf1
glgB CDS	CD630_25260	CD2526	2918803	2920806	2004	1	forward	0.76	0.76	0.277713	1.21227	0.152033	0.0677506	glgB
peptidase CDS	CD630_35570	CD3557	4157490	4158458	969	1	reverse	1.36	1.36	0.277677	1.21224	0.11051	0.011982
prs CDS	CD630_35140	CD3514	4106723	4107673	951	1	reverse	2.12	2.12	0.277255	1.21189	0.087983	0.00162586	prs
methylase CDS	CD630_17800	CD1780	2060934	2062082	1149	1	forward	0.18	0.18	0.277176	1.21182	0.365617	0.448388
DNA-binding regulatory protein CDS	CD630_07950	CD0795	965959	966678	720	1	forward	1.06	1.06	0.277134	1.21178	0.125839	0.0276448
aminopeptidase 2 CDS	CD630_03290	CD0329	396459	397757	1299	1	forward	2.5	2.5	0.276661	1.21139	0.0806487	0.000602604
hypothetical protein CDS	CD630_07340	CD0734	897554	897745	192	1	forward	0.7	0.7	0.276321	1.2111	0.157566	0.0794842
truA2 CDS	CD630_17840	CD1784	2065799	2066536	738	1	forward	0.7	0.7	0.275847	1.2107	0.15783	0.080508	truA2
hypothetical protein CDS	CD630_01720	CD0172	228265	228804	540	1	forward	0.73	0.73	0.275175	1.21014	0.153336	0.0727187
spore protein CDS	CD630_00070	CD0007	8561	8857	297	1	forward	0.19	0.19	0.274907	1.20992	0.343314	0.42328
hypothetical protein CDS	CD630_33250	CD3325	3889811	3890572	762	1	reverse	0.92	0.92	0.27436	1.20946	0.134608	0.0415281
glutamate carboxypeptidase CDS	CD630_08490	CD0849	1025230	1026597	1368	1	forward	0.53	0.53	0.27431	1.20942	0.184333	0.136719
hypothetical protein CDS	CD630_14060	CD1406	1629820	1630626	807	1	reverse	0.72	0.72	0.274264	1.20938	0.154958	0.0767398
S1 RNA-binding domain-containing protein CDS	CD630_10080	CD1008	1176023	1176865	843	1	reverse	0.6	0.6	0.27391	1.20908	0.170981	0.109157
topB2 CDS	CD630_22750	CD2275	2637957	2640077	2121	1	reverse	0.84	0.84	0.273801	1.20899	0.141065	0.0522634	topB2
LacI family transcriptional regulator CDS	CD630_06830	CD0683	827202	828224	1023	1	forward	0.88	0.88	0.273749	1.20895	0.137878	0.0470943
two-component response regulator CDS	CD630_03680	CD0368	439346	440038	693	1	reverse	1.03	1.03	0.273435	1.20868	0.126019	0.030022
nadE CDS	CD630_07940	CD0794	965121	965876	756	1	forward	0.61	0.61	0.272576	1.20796	0.167938	0.104573	nadE
signaling protein CDS	CD630_26630	CD2663	3074062	3076341	2280	1	reverse	0.34	0.34	0.272544	1.20794	0.236519	0.249193
group 1 glycosyl transferase CDS	CD630_08430	CD0843	1018838	1020073	1236	1	forward	0.65	0.65	0.272519	1.20792	0.161919	0.0923632
thiH CDS	CD630_17050	CD1705	1979561	1980664	1104	1	forward	0.16	0.16	0.27214	1.2076	0.393044	0.488692	thiH
hypothetical protein CDS	CD630_11360	CD1136	1335296	1336240	945	1	forward	0.81	0.81	0.272135	1.20759	0.143207	0.0573942
cspC CDS	CD630_19902	CD1990B	2298045	2298245	201	1	forward	0.09	0.09	0.271632	1.20717	0.61371	0.658051	cspC
bglA CDS	CD630_30960	CD3096	3600322	3601746	1425	1	reverse	0.63	0.63	0.270773	1.20645	0.163521	0.0977436	bglA
pyrB CDS	CD630_01840	CD0184	242556	243476	921	1	forward	0.65	0.65	0.270633	1.20634	0.160749	0.0922644	pyrB
pyridoxal phosphate-dependent transferase CDS	CD630_27330	CD2733	3169431	3170597	1167	1	forward	0.31	0.31	0.270567	1.20628	0.249453	0.278081
hypothetical protein CDS	CD630_22222	CD2222B	2574088	2574213	126	1	forward	0.57	0.57	0.270392	1.20614	0.174241	0.120702
MerR family transcriptional regulator CDS	CD630_10160	CD1016	1185366	1186196	831	1	reverse	0.19	0.19	0.269992	1.2058	0.332912	0.417366
sugar family ABC transporter ATP-binding protein CDS	CD630_15870	CD1587	1840006	1841502	1497	1	forward	0.77	0.77	0.269531	1.20542	0.146076	0.0650177
pabB CDS	CD630_14460	CD1446	1676723	1678081	1359	1	forward	1.07	1.07	0.269431	1.20533	0.121809	0.0269733	pabB
ppiB CDS	CD630_03310	CD0331	398605	399129	525	1	forward	1.05	1.05	0.269315	1.20524	0.123252	0.0288832	ppiB
recF CDS	CD630_00040	CD0004	3029	4144	1116	1	forward	0.33	0.33	0.269058	1.20502	0.239821	0.2619	recF
ribosomal protein L7Ae/L30e/S12e/Gadd45 CDS	CD630_13080	CD1308	1518190	1518501	312	1	forward	0.24	0.24	0.268597	1.20464	0.28881	0.352364
thrB CDS	CD630_21190	CD2119	2453144	2454037	894	1	forward	0.38	0.38	0.268474	1.20453	0.217424	0.216906	thrB
FMN-binding protein CDS	CD630_16800	CD1680	1955039	1955443	405	1	reverse	0.44	0.44	0.26834	1.20442	0.200378	0.180514
D-alanyl-D-alanine carboxypeptidase CDS	CD630_25040	CD2504	2891692	2892339	648	1	reverse	0.51	0.51	0.268227	1.20433	0.183413	0.143627
oxidoreductase CDS	CD630_16230	CD1623	1878944	1881475	2532	1	forward	0.09	0.09	0.267962	1.20411	0.641198	0.676013
membrane protein CDS	CD630_32280	CD3228	3777613	3778602	990	1	reverse	0.75	0.75	0.267577	1.20378	0.147291	0.0692694
cell division GTPase CDS	CD630_20950	CD2095	2420922	2421644	723	1	reverse	0.14	0.14	0.267066	1.20336	0.417143	0.522024
dnaG CDS	CD630_14540	CD1454	1682898	1684688	1791	1	forward	1.19	1.19	0.266744	1.20309	0.113942	0.0192302	dnaG
hydrolase CDS	CD630_14750	CD1475	1710126	1710731	606	1	forward	0.22	0.22	0.266057	1.20252	0.303901	0.381316
pgmB CDS	CD630_31280	CD3128	3643209	3643880	672	1	reverse	0.21	0.21	0.265812	1.20231	0.316032	0.400297	pgmB
hypothetical protein CDS	CD630_14340	CD1434	1664870	1665160	291	1	forward	0.41	0.41	0.265793	1.2023	0.206542	0.198138
RNA methyltransferase CDS	CD630_05530	CD0553	659280	660590	1311	1	forward	1.48	1.48	0.264591	1.2013	0.100785	0.00865708
RNA-binding S4-domain-containing protein CDS	CD630_12080	CD1208	1406560	1407372	813	1	forward	0.36	0.36	0.264189	1.20096	0.220903	0.231716
hypothetical protein CDS	CD630_19801	CD1980A	2284781	2285071	291	1	reverse	0.98	0.98	0.263745	1.20059	0.125483	0.0355676
molybdopterin cofactor biosynthesis protein CDS	CD630_20690	CD2069	2384900	2385919	1020	1	reverse	0.78	0.78	0.263579	1.20045	0.142088	0.0635907
recN CDS	CD630_12090	CD1209	1407392	1409071	1680	1	forward	1.62	1.62	0.263102	1.20006	0.0955652	0.00590313	recN
ABC transporter ATP-binding protein CDS	CD630_14050	CD1405	1627875	1629794	1920	1	reverse	1	1	0.26301	1.19998	0.123762	0.0335755
DeoR family transcriptional regulator CDS	CD630_21110	CD2111	2440349	2441113	765	1	forward	0.3	0.3	0.262565	1.19961	0.245827	0.28548
HAD superfamily hydrolase CDS	CD630_25010	CD2501	2886386	2887207	822	1	reverse	0.37	0.37	0.26253	1.19958	0.215306	0.222717
bifunctional carbon monoxide dehydrogenase/synthase complex subunit delta CDS	CD630_07250	CD0725	886825	887769	945	1	forward	0.3	0.3	0.262129	1.19925	0.244894	0.284449
spaF CDS	CD630_04780	CD0478	567177	567881	705	1	forward	0.23	0.23	0.261998	1.19914	0.285422	0.358654	spaF
MarR family transcriptional regulator CDS	CD630_12990	CD1299	1505085	1505525	441	1	forward	0.32	0.32	0.261886	1.19904	0.237349	0.269863
hypothetical protein CDS	CD630_06080	CD0608	730315	730887	573	1	reverse	0.79	0.79	0.261881	1.19904	0.139644	0.0607443
membrane protein CDS	CD630_35100	CD3510	4100368	4102080	1713	1	reverse	0.75	0.75	0.261576	1.19879	0.143438	0.0682108
infB CDS	CD630_13090	CD1309	1518523	1520463	1941	1	forward	0.24	0.24	0.260875	1.1982	0.283061	0.356727	infB
tryptophan RNA-binding attenuation protein CDS	CD630_14810	CD1481	1717336	1718046	711	1	forward	0.74	0.74	0.26061	1.19799	0.14488	0.0720496
lysS CDS	CD630_35520	CD3552	4152690	4154219	1530	1	reverse	0.52	0.52	0.260486	1.19788	0.177065	0.141256	lysS
hypothetical protein CDS	CD630_29510	CD2951	3426963	3427436	474	1	forward	0.86	0.86	0.260365	1.19778	0.13256	0.0495156
TetR family transcriptional regulator CDS	CD630_22030	CD2203	2552625	2553278	654	1	forward	0.67	0.67	0.260227	1.19767	0.152093	0.087086
cbiQ CDS	CD630_01020	CD0102	120122	120925	804	1	forward	0.32	0.32	0.260004	1.19748	0.23568	0.269938	cbiQ
2-nitropropane dioxygenase CDS	CD630_21200	CD2120	2454164	2455222	1059	1	forward	0.64	0.64	0.259812	1.19732	0.156036	0.0958973
hypothetical protein CDS	CD630_29060	CD2906	3395518	3396087	570	1	reverse	0.42	0.42	0.259778	1.19729	0.198762	0.191219
signaling protein CDS	CD630_27600	CD2760	3207812	3209359	1548	1	reverse	0.63	0.63	0.259535	1.19709	0.157597	0.0995942
Fe-S domain-containing protein CDS	CD630_07060	CD0706	859650	860471	822	1	forward	1.19	1.19	0.259462	1.19703	0.111235	0.0196711
tcdC CDS	CD630_06640	CD0664	804310	805008	699	1	reverse	0.65	0.65	0.258659	1.19637	0.153598	0.0921816	tcdC
atpH CDS	CD630_34710	CD3471	4062739	4063284	546	1	reverse	0.24	0.24	0.258643	1.19635	0.277715	0.351686	atpH
phosphoribosylaminoimidazolesuccinocarboxamide synthase CDS	CD630_04890	CD0489	579471	580151	681	1	reverse	0.78	0.78	0.257916	1.19575	0.138881	0.0632964
hypothetical protein CDS	CD630_16870	CD1687	1960346	1961191	846	1	forward	0.67	0.67	0.257648	1.19553	0.150805	0.0875466
recQ CDS	CD630_17010	CD1701	1973541	1976024	2484	1	forward	1	1	0.257083	1.19506	0.12047	0.0328421	recQ
lantibiotic/multidrug family ABC transporter ATP-binding protein CDS	CD630_13490	CD1349	1565752	1566459	708	1	forward	0.17	0.17	0.256919	1.19492	0.34432	0.455569
family 2 glycosyl transferase CDS	CD630_27760	CD2776	3226990	3227829	840	1	reverse	0.45	0.45	0.256849	1.19487	0.189036	0.174232
amidohydrolase CDS	CD630_16120	CD1612	1865705	1866886	1182	1	forward	0.55	0.55	0.256407	1.1945	0.168206	0.127418
argM CDS	CD630_20310	CD2031	2342561	2343748	1188	1	reverse	0.09	0.09	0.25617	1.1943	0.572338	0.654453	argM
hypothetical protein CDS	CD630_03300	CD0330	397788	398540	753	1	forward	1.23	1.23	0.256161	1.1943	0.107893	0.0175859
conjugative transposon protein CDS	CD630_04260	CD0426	506953	507303	351	1	reverse	0.44	0.44	0.256077	1.19423	0.189809	0.177295
GNAT family acetyltransferase CDS	CD630_24760	CD2476	2857442	2858626	1185	1	reverse	0.08	0.08	0.256063	1.19422	0.676579	0.705083
23S rRNA (guanosine(2251)-2'-O)-methyltransferase RlmB CDS	CD630_00550	CD0055	81662	82408	747	1	forward	0.99	0.99	0.255512	1.19376	0.120357	0.033759
infA CDS	CD630_00940	CD0094	114954	115172	219	1	forward	0.74	0.74	0.25534	1.19362	0.140992	0.070138	infA
allophanate hydrolase subunit 1 CDS	CD630_13860	CD1386	1605002	1605697	696	1	forward	0.9	0.9	0.254787	1.19316	0.126481	0.0439647
hypothetical protein CDS	CD630_26980	CD2698	3117864	3118349	486	1	reverse	0.24	0.24	0.254157	1.19264	0.272334	0.350688
cobA/hemD CDS	CD630_34200	CD3420	4011102	4012601	1500	1	reverse	1.42	1.42	0.253763	1.19231	0.098888	0.0102828	cobA/hemD
PTS system transporter subunit IIC CDS	CD630_22560	CD2256	2614623	2615672	1050	1	forward	0.52	0.52	0.253492	1.19209	0.171027	0.138293
diguanylate kinase signaling protein CDS	CD630_14190	CD1419	1646344	1648077	1734	1	reverse	1.05	1.05	0.253455	1.19206	0.115617	0.0283661
folE CDS	CD630_14490	CD1449	1679575	1680147	573	1	forward	0.16	0.16	0.25287	1.19158	0.360384	0.482886	folE
acpP CDS	CD630_10620	CD1062	1255207	1255434	228	1	reverse	0.57	0.57	0.252698	1.19143	0.163076	0.121245	acpP
bcp CDS	CD630_18220	CD1822	2106636	2107100	465	1	forward	0.07	0.07	0.252532	1.1913	0.686878	0.713133	bcp	Spo0A-dependent
signaling protein CDS	CD630_08110	CD0811	983376	985304	1929	1	forward	1.3	1.3	0.252347	1.19114	0.10298	0.0142681
TetR family transcriptional regulator CDS	CD630_17520	CD1752	2031301	2031891	591	1	forward	0.26	0.26	0.252187	1.19101	0.257628	0.327639
engB CDS	CD630_33000	CD3300	3863570	3864154	585	1	reverse	1.16	1.16	0.252047	1.1909	0.109265	0.021069	engB
hypothetical protein CDS	CD630_18430	CD1843	2135119	2135427	309	1	reverse	0.18	0.18	0.251822	1.19071	0.325024	0.438469
multidrug family ABC transporter permease CDS	CD630_04320	CD0432	511805	513520	1716	1	forward	0.44	0.44	0.251316	1.19029	0.186712	0.178299
RNA-binding protein CDS	CD630_12540	CD1254	1457836	1458063	228	1	forward	1.57	1.57	0.250139	1.18932	0.0923402	0.0067509
family 2 glycosyl transferase CDS	CD630_27730	CD2773	3224092	3225000	909	1	reverse	0.5	0.5	0.249621	1.18889	0.173722	0.150748
fabZ CDS	CD630_01280	CD0128	172910	173338	429	1	forward	1.19	1.19	0.249528	1.18882	0.106598	0.0192411	fabZ
hypothetical protein CDS	CD630_36040	CD3604	4211280	4212218	939	1	reverse	0.42	0.42	0.249466	1.18877	0.192889	0.195903
iron-containing alcohol dehydrogenase CDS	CD630_02740	CD0274	335742	336872	1131	1	forward	1	1	0.249282	1.18862	0.116734	0.032723
lon CDS	CD630_33010	CD3301	3864171	3866534	2364	1	reverse	2.35	2.35	0.249281	1.18861	0.0749861	0.000886224	lon
hbd CDS	CD630_10580	CD1058	1250840	1251685	846	1	forward	0.74	0.74	0.249277	1.18861	0.137821	0.0704983	hbd
codY CDS	CD630_12750	CD1275	1481746	1482531	786	1	forward	0.66	0.66	0.248689	1.18813	0.146562	0.0897319	codY
PTS system fructose/mannitol family transporter subunit IIC CDS	CD630_25530	CD2553	2952104	2955340	1260	2	reverse	0.77	0.77	0.248543	1.18801	0.134363	0.0643447
sorbitol-like operon activator protein CDS	CD630_24150	CD2415	2787670	2788029	360	1	reverse	0.08	0.08	0.248124	1.18766	0.624516	0.691141
TetR family transcriptional regulator CDS	CD630_33320	CD3332	3895434	3896003	570	1	forward	0.8	0.8	0.247929	1.1875	0.131888	0.0601301
ispG CDS	CD630_21280	CD2128	2464581	2465636	1056	1	reverse	0.16	0.16	0.247857	1.18744	0.347051	0.475115	ispG
purB CDS	CD630_13340	CD1334	1547874	1549319	1446	1	forward	0.9	0.9	0.247833	1.18742	0.123429	0.0446546	purB
HxlR family transcriptional regulator CDS	CD630_19810	CD1981	2286355	2286711	357	1	reverse	0.14	0.14	0.247671	1.18729	0.396652	0.532363
cspA CDS	CD630_08920	CD0892	1073975	1074175	201	1	reverse	0.13	0.13	0.247596	1.18723	0.401488	0.537435	cspA
ldhA CDS	CD630_03940	CD0394	465358	466356	999	1	reverse	0.94	0.94	0.247323	1.187	0.120134	0.0395206	ldhA
peptidase CDS	CD630_16460	CD1646	1908323	1909303	981	1	forward	0.7	0.7	0.247229	1.18692	0.141431	0.0804553
cbiE CDS	CD630_34280	CD3428	4018909	4019517	609	1	reverse	0.29	0.29	0.2471	1.18682	0.23989	0.302984	cbiE
ABC transporter permease CDS	CD630_15270	CD1527	1770301	1771533	1233	1	reverse	0.93	0.93	0.247013	1.18675	0.12053	0.0404241
iscS2 CDS	CD630_12790	CD1279	1485277	1486470	1194	1	forward	0.27	0.27	0.246591	1.1864	0.245971	0.316093	iscS2
transcriptional regulator CDS	CD630_13600	CD1360	1575181	1575501	321	1	reverse	0.35	0.35	0.246408	1.18625	0.208917	0.238215
pgmB CDS	CD630_21890	CD2189	2534464	2535144	681	1	reverse	0.37	0.37	0.246309	1.18617	0.203463	0.226055	pgmB
GntR family transcriptional regulator CDS	CD630_03600	CD0360	431667	432041	375	1	reverse	0.25	0.25	0.245756	1.18571	0.256377	0.337773
DNA glycosylase CDS	CD630_01910	CD0191	249367	250242	876	1	forward	0.11	0.11	0.245701	1.18567	0.483936	0.611654
PTS operon transcription antiterminator CDS	CD630_08190	CD0819	994180	995028	849	1	forward	1.18	1.18	0.245585	1.18557	0.10571	0.020169
radical SAM protein CDS	CD630_11580	CD1158	1357131	1358975	1845	1	forward	0.71	0.71	0.245558	1.18555	0.139618	0.0786147
tlpB CDS	CD630_25531	CD2553A	2953472	2954590	1119	1	reverse	1.48	1.48	0.245473	1.18548	0.0935183	0.00866827	tlpB
ABC transporter permease CDS	CD630_19800	CD1980	2284036	2284806	771	1	reverse	0.59	0.59	0.244427	1.18462	0.15364	0.11163
hypothetical protein CDS	CD630_28230	CD2823	3295403	3296779	1377	1	forward	0.2	0.2	0.244257	1.18448	0.295381	0.408282
dCMP deaminase CDS	CD630_34770	CD3477	4065740	4066177	438	1	reverse	0.11	0.11	0.243918	1.1842	0.479533	0.610993
nusG CDS	CD630_00600	CD0060	85583	86125	543	1	forward	3.07	3.07	0.243442	1.18381	0.0640589	0.00014453	nusG
cell wall hydrolase CDS	CD630_01830	CD0183	241238	242260	1023	1	forward	0.76	0.76	0.243269	1.18367	0.132751	0.0668744
hypothetical protein CDS	CD630_10070	CD1007	1175631	1175894	264	1	forward	0.52	0.52	0.243246	1.18365	0.165091	0.140641
glyQ CDS	CD630_24330	CD2433	2810244	2811122	879	1	reverse	1.76	1.76	0.242947	1.18341	0.0848492	0.00419273	glyQ
two-component sensor histidine kinase CDS	CD630_05200	CD0520	620661	622268	1608	1	forward	0.68	0.68	0.242866	1.18334	0.140572	0.0840427
glnA CDS	CD630_13430	CD1343	1559188	1561086	1899	1	forward	0.92	0.92	0.242731	1.18323	0.118927	0.0412502	glnA
atpE CDS	CD630_34730	CD3473	4063901	4064161	261	1	reverse	0.15	0.15	0.242674	1.18318	0.368196	0.509838	atpE
adhE CDS	CD630_03340	CD0334	404609	407251	2643	1	forward	0.28	0.28	0.242514	1.18305	0.238482	0.309198	adhE
polymerase/histidinol phosphatase-like protein CDS	CD630_35310	CD3531	4126610	4127446	837	1	reverse	0.12	0.12	0.242391	1.18295	0.450024	0.590151
hypothetical protein CDS	CD630_12331	CD1233A	1433950	1434102	153	1	forward	0.16	0.16	0.241445	1.18218	0.336153	0.472598		Spo0A-dependent
hypothetical protein CDS	CD630_05130	CD0513	606589	606777	189	1	forward	0.19	0.19	0.240913	1.18174	0.307319	0.433088
conjugative transposon protein CDS	CD630_03750	CD0375	447165	447563	399	1	reverse	0.07	0.07	0.240807	1.18165	0.708007	0.733767
hypothetical protein CDS	CD630_17210	CD1721	1996144	1996686	543	1	reverse	0.33	0.33	0.240699	1.18156	0.21459	0.262003
two-component sensor histidine kinase CDS	CD630_03670	CD0367	438435	439343	909	1	reverse	0.25	0.25	0.240473	1.18138	0.251393	0.338788
membrane protein CDS	CD630_30420	CD3042	3534919	3535893	975	1	forward	0.1	0.1	0.240471	1.18138	0.494479	0.626746
tuf CDS	CD630_00710	CD0071	100916	102109	1194	1	forward	0.69	0.69	0.240259	1.1812	0.137937	0.0815426	tuf
cell wall binding protein CDS	CD630_27910	CD2791	3247683	3249554	1872	1	reverse	0.91	0.91	0.240191	1.18115	0.118572	0.042795
pyrH CDS	CD630_21380	CD2138	2474341	2475045	705	1	reverse	0.14	0.14	0.239826	1.18085	0.366737	0.513147	pyrH
6-phospho-beta-glucosidase CDS	CD630_13380	CD1338	1553110	1554450	1341	1	forward	0.67	0.67	0.239756	1.18079	0.140791	0.0885837
FMN-dependent dehydrogenase CDS	CD630_12630	CD1263	1468890	1469906	1017	1	forward	0.22	0.22	0.23948	1.18057	0.274877	0.38363
hypothetical protein CDS	CD630_14570	CD1457	1686740	1687837	1098	1	forward	0.42	0.42	0.238999	1.18017	0.182214	0.189641
peptidase CDS	CD630_01400	CD0140	186311	187363	1053	1	forward	0.22	0.22	0.238206	1.17952	0.274778	0.385996
tlpB CDS	CD630_18210	CD1821	2103561	2104646	1086	1	forward	0.32	0.32	0.23781	1.1792	0.213555	0.26546	tlpB
site-specific recombinase CDS	CD630_12310	CD1231	1429719	1431236	1518	1	reverse	1.29	1.29	0.23773	1.17914	0.0976354	0.0148967
cobU CDS	CD630_34380	CD3438	4029039	4029599	561	1	reverse	0.28	0.28	0.237645	1.17907	0.235952	0.313851	cobU
membrane-bound O-acyl transferase CDS	CD630_25430	CD2543	2939907	2941325	1419	1	reverse	0.2	0.2	0.237367	1.17884	0.292158	0.416528
scoA CDS	CD630_26770	CD2677	3093251	3093907	657	1	forward	0.16	0.16	0.236917	1.17847	0.3408	0.486943	scoA
dacF CDS	CD630_24980	CD2498	2882690	2883979	1290	1	forward	0.45	0.45	0.236678	1.17828	0.173281	0.171983	dacF
pepI CDS	CD630_30410	CD3041	3533582	3534463	882	1	reverse	0.39	0.39	0.236672	1.17827	0.190093	0.21312	pepI
sugar family ABC transporter permease CDS	CD630_15880	CD1588	1841525	1842475	951	1	forward	0.4	0.4	0.236233	1.17791	0.186916	0.206285
sulfatase CDS	CD630_02120	CD0212	275699	277762	2064	1	forward	0.24	0.24	0.236061	1.17777	0.253207	0.35119
two-component sensor histidine kinase CDS	CD630_19600	CD1960	2259619	2260650	1032	1	forward	0.17	0.17	0.235404	1.17724	0.325881	0.470072
mnmG CDS	CD630_36750	CD3675	4283934	4285829	1896	1	reverse	2.38	2.38	0.235344	1.17719	0.0703679	0.000824374	mnmG
dnaB CDS	CD630_36570	CD3657	4268087	4269415	1329	1	reverse	0.64	0.64	0.234797	1.17674	0.140508	0.0947105	dnaB
MarR family transcriptional regulator CDS	CD630_22080	CD2208	2557851	2558348	498	1	reverse	0.52	0.52	0.234377	1.1764	0.157922	0.137776
hypothetical protein CDS	CD630_06400	CD0640	763096	763584	489	1	forward	0.35	0.35	0.233853	1.17597	0.198621	0.239042
allophanate hydrolase subunit 2 CDS	CD630_13870	CD1387	1605727	1606713	987	1	forward	0.45	0.45	0.232492	1.17486	0.170498	0.172691
hypothetical protein CDS	CD630_25830	CD2583	2987772	2988524	753	1	reverse	0.13	0.13	0.232369	1.17476	0.387728	0.548966
Rrf2 family transcriptional regulator CDS	CD630_27590	CD2759	3207411	3207809	399	1	reverse	0.36	0.36	0.232324	1.17473	0.194897	0.233248
membrane protein CDS	CD630_23780	CD2378	2743699	2744403	705	1	reverse	0.61	0.61	0.232246	1.17466	0.143869	0.106465
conjugative transposon protein CDS	CD630_05081	CD0508A	602049	602243	195	1	forward	0.89	0.89	0.232236	1.17465	0.116269	0.0457823
hypothetical protein CDS	CD630_18311	CD1831A	2120973	2121128	156	1	forward	0.1	0.1	0.231795	1.17429	0.473447	0.624424
luxS CDS	CD630_35980	CD3598	4205809	4206264	456	1	reverse	0.35	0.35	0.23171	1.17423	0.196736	0.238887	luxS
hypothetical protein CDS	CD630_12830	CD1283	1491445	1491702	258	1	forward	0.58	0.58	0.231692	1.17421	0.14818	0.117916
hypothetical protein CDS	CD630_25520	CD2552	2951361	2952101	741	1	reverse	0.61	0.61	0.231495	1.17405	0.143186	0.105934
glycosyl transferase family protein CDS	CD630_27830	CD2783	3235407	3236093	687	1	reverse	0.73	0.73	0.230998	1.17365	0.129143	0.0736623
transketolase pyridine binding subunit CDS	CD630_34590	CD3459	4052939	4053880	942	1	reverse	0.79	0.79	0.230601	1.17332	0.123375	0.0616067
hypothetical protein CDS	CD630_17080	CD1708	1983453	1984820	1368	1	forward	0.17	0.17	0.230485	1.17323	0.307254	0.453167
hypothetical protein CDS	CD630_29101	CD2910A	3401168	3401344	177	1	reverse	0.06	0.06	0.230411	1.17317	0.710679	0.745778
membrane protein CDS	CD630_22050	CD2205	2554296	2555462	1167	1	reverse	0.2	0.2	0.229997	1.17283	0.279006	0.409744
NUDIX family hydrolase CDS	CD630_23770	CD2377	2743133	2743639	507	1	reverse	0.64	0.64	0.22979	1.17266	0.138528	0.0971559		sigF-dependent
chloride ion channel protein CDS	CD630_06560	CD0656	782556	783776	1221	1	forward	0.16	0.16	0.229787	1.17266	0.329495	0.485558
fumB CDS	CD630_10040	CD1004	1173005	1173553	549	1	forward	0.59	0.59	0.22963	1.17253	0.144726	0.112593	fumB
ATP-dependent RNA helicase CDS	CD630_21060	CD2106	2433380	2434525	1146	1	forward	0.23	0.23	0.22956	1.17248	0.251833	0.362002
conjugative transposon protein CDS	CD630_05070	CD0507	598817	599749	933	1	forward	0.24	0.24	0.228689	1.17177	0.247899	0.356265
two-component sensor histidine kinase CDS	CD630_04610	CD0461	550183	551364	1182	1	reverse	1.19	1.19	0.228313	1.17146	0.0977191	0.0194693
N-acetylglucosamine-6-phosphate deacetylase CDS	CD630_34530	CD3453	4045779	4046933	1155	1	forward	0.95	0.95	0.227776	1.17103	0.110271	0.038865
tmk CDS	CD630_35500	CD3550	4144250	4144939	690	1	reverse	0.58	0.58	0.22775	1.17101	0.145585	0.117728	tmk
MerR family transcriptional regulator CDS	CD630_06160	CD0616	740227	741051	825	1	reverse	0.15	0.15	0.227741	1.171	0.347081	0.511721
conjugative transposon protein CDS	CD630_33330	CD3333	3896015	3896260	246	1	forward	0.74	0.74	0.227533	1.17083	0.125955	0.0708455
blaI CDS	CD630_04710	CD0471	562228	562614	387	1	reverse	0.74	0.74	0.227468	1.17078	0.125519	0.0699526	blaI
hypothetical protein CDS	CD630_09960	CD0996	1161080	1162330	1251	1	forward	0.32	0.32	0.226932	1.17034	0.204444	0.267
cobQ CDS	CD630_34350	CD3435	4025747	4027261	1515	1	reverse	0.54	0.54	0.226832	1.17026	0.150836	0.132626	cobQ
4-hydroxyphenylacetate decarboxylase large subunit CDS	CD630_01530	CD0153	202040	204748	2709	1	forward	0.8	0.8	0.226483	1.16998	0.120495	0.0601626
rplJ CDS	CD630_00630	CD0063	87581	88087	507	1	forward	0.29	0.29	0.226438	1.16994	0.218531	0.300116	rplJ
two-component response regulator CDS	CD630_10130	CD1013	1180992	1181696	705	1	forward	0.42	0.42	0.226205	1.16975	0.173871	0.19326
cell surface protein CDS	CD630_12330	CD1233	1432373	1433800	1428	1	forward	0.4	0.4	0.225912	1.16952	0.179461	0.20809		Spo0A-dependent
spaG CDS	CD630_04800	CD0480	568645	569421	777	1	forward	0.2	0.2	0.224841	1.16865	0.27176	0.408039	spaG
dusB CDS	CD630_35540	CD3554	4154822	4155790	969	1	reverse	0.42	0.42	0.224699	1.16853	0.17305	0.194129	dusB
alpha-mannosidase CDS	CD630_25690	CD2569	2970721	2973399	2679	1	forward	0.41	0.41	0.224307	1.16822	0.174002	0.197361
hypothetical protein CDS	CD630_35480	CD3548	4142422	4143315	894	1	reverse	0.87	0.87	0.224174	1.16811	0.113728	0.0487076
acetyltransferase CDS	CD630_29730	CD2973	3454994	3455422	429	1	reverse	0.18	0.18	0.223187	1.16731	0.290943	0.443012
membrane protein insertion efficiency factor CDS	CD630_36781	CD3678A	4288752	4288937	186	1	reverse	0.34	0.34	0.223017	1.16717	0.192402	0.246407
AraC family transcriptional regulator CDS	CD630_18500	CD1850	2142169	2143035	867	1	forward	0.43	0.43	0.222624	1.16685	0.169161	0.188159
RNA-binding S4 domain-containing protein CDS	CD630_34950	CD3495	4084423	4084665	243	1	reverse	0.14	0.14	0.222389	1.16666	0.350901	0.526234
toxic anion resistance protein CDS	CD630_23360	CD2336	2702281	2703438	1158	1	reverse	0.62	0.62	0.221803	1.16619	0.135977	0.102852
SAM-dependent methyltransferase CDS	CD630_14560	CD1456	1686037	1686726	690	1	forward	0.22	0.22	0.221392	1.16586	0.248903	0.373748
glutamate carboxypeptidase CDS	CD630_03050	CD0305	366975	368360	1386	1	forward	0.38	0.38	0.221338	1.16581	0.179247	0.216897
iron-sulfur protein CDS	CD630_04740	CD0474	564029	564808	780	1	forward	0.44	0.44	0.220885	1.16545	0.164184	0.178512
spoVD CDS	CD630_26560	CD2656	3064681	3066660	1980	1	reverse	0.24	0.24	0.220492	1.16513	0.238541	0.355312	spoVD	Spo0A-dependent
bifunctional carbon monoxide dehydrogenase/acetyl-CoA synthase accessory protein CDS	CD630_07170	CD0717	878517	879296	780	1	forward	0.27	0.27	0.220439	1.16509	0.220141	0.316656
scoB CDS	CD630_26780	CD2678	3093907	3094572	666	1	forward	0.18	0.18	0.220374	1.16504	0.289677	0.446802	scoB
eutB CDS	CD630_19130	CD1913	2214366	2215730	1365	1	forward	0.17	0.17	0.220194	1.16489	0.293856	0.45366	eutB
lipoprotein CDS	CD630_17810	CD1781	2062226	2063614	1389	1	forward	0.22	0.22	0.220191	1.16489	0.250765	0.379901
hypothetical protein CDS	CD630_20930	CD2093	2417698	2418966	1269	1	reverse	0.13	0.13	0.220151	1.16486	0.367581	0.549228
membrane protein CDS	CD630_10120	CD1012	1180017	1180436	420	1	reverse	0.08	0.08	0.220037	1.16476	0.53503	0.680881
hypothetical protein CDS	CD630_33230	CD3323	3888356	3888931	576	1	reverse	0.23	0.23	0.219719	1.16451	0.239938	0.359807
hcp CDS	CD630_21680	CD2168	2507851	2509443	1593	1	reverse	0.37	0.37	0.21954	1.16436	0.180811	0.224672	hcp
transcriptional regulator CDS	CD630_09110	CD0911	1096282	1096479	198	1	forward	0.06	0.06	0.219195	1.16408	0.671211	0.743995
alpha-amylase CDS	CD630_04680	CD0468	556528	558192	1665	1	forward	0.2	0.2	0.219043	1.16396	0.263671	0.406118
two-component sensor histidine kinase CDS	CD630_35990	CD3599	4206546	4207739	1194	1	reverse	0.43	0.43	0.219001	1.16393	0.164736	0.183713
cdu1 CDS	CD630_06580	CD0658	785233	785613	381	1	forward	0.07	0.07	0.21898	1.16391	0.599127	0.71474	cdu1
GTP pyrophosphokinase CDS	CD630_03450	CD0345	421155	421967	813	1	forward	0.65	0.65	0.218086	1.16319	0.129463	0.0920761
multidrug efflux pump CDS	CD630_24070	CD2407	2776125	2779259	3135	1	forward	0.81	0.81	0.217039	1.16235	0.114561	0.0581549
tlpB CDS	CD630_16610	CD1661	1930875	1931993	1119	1	forward	0.72	0.72	0.216747	1.16211	0.122159	0.0760133	tlpB
cobS CDS	CD630_34370	CD3437	4028256	4029029	774	1	reverse	0.27	0.27	0.216331	1.16177	0.216883	0.318546	cobS
GntR family transcriptional regulator CDS	CD630_13830	CD1383	1601725	1602354	630	1	reverse	0.43	0.43	0.216152	1.16163	0.164027	0.187577
membrane protein CDS	CD630_06410	CD0641	763670	764077	408	1	forward	0.71	0.71	0.216137	1.16162	0.122312	0.0772114
tlpB CDS	CD630_08170	CD0817	991118	992236	1119	1	forward	0.82	0.82	0.215609	1.16119	0.11286	0.0560798	tlpB
6-phosphofructokinase CDS	CD630_31100	CD3110	3618638	3619852	1215	1	forward	0.32	0.32	0.215228	1.16089	0.194965	0.269624
cheR CDS	CD630_05410	CD0541	646543	647346	804	1	forward	0.36	0.36	0.214934	1.16065	0.179567	0.231322	cheR
feoA CDS	CD630_17451	CD1745A	2022187	2022411	225	1	reverse	0.25	0.25	0.214928	1.16065	0.225669	0.340892	feoA
two-component sensor histidine kinase CDS	CD630_03380	CD0338	411452	412387	936	1	forward	0.29	0.29	0.214927	1.16064	0.206457	0.297865
hypothetical protein CDS	CD630_04401	CD0440A	523268	523408	141	1	forward	0.17	0.17	0.214773	1.16052	0.289061	0.45748
conjugative transposon protein CDS	CD630_05091	CD0509A	602866	602931	66	1	forward	0.79	0.79	0.214645	1.16042	0.114318	0.0604349
membrane-associated peptidase CDS	CD630_21290	CD2129	2465819	2466823	1005	1	reverse	0.12	0.12	0.214602	1.16038	0.392336	0.584389
protein-tyrosine phosphatase reductase CDS	CD630_34810	CD3481	4068653	4069102	450	1	reverse	0.51	0.51	0.214466	1.16027	0.14621	0.142422
PTS system fructose-like transporter subunit IIA CDS	CD630_02060	CD0206	270469	270921	453	1	forward	0.12	0.12	0.214266	1.16011	0.371639	0.564248
rbo CDS	CD630_08270	CD0827	1001301	1001687	387	1	forward	0.67	0.67	0.213998	1.1599	0.124985	0.0868618	rbo
peptidase C60B CDS	CD630_27180	CD2718	3148377	3149054	678	1	forward	0.09	0.09	0.213676	1.15964	0.470277	0.649568
proline iminopeptidae CDS	CD630_19970	CD1997	2307221	2308243	1023	1	reverse	0.36	0.36	0.21343	1.15944	0.179445	0.234286
acyl-CoA N-acyltransferase CDS	CD630_36190	CD3619	4225539	4225988	450	1	reverse	0.37	0.37	0.213421	1.15943	0.176306	0.226082
membrane-associated nucleotidase CDS	CD630_01990	CD0199	258653	260044	1392	1	forward	0.21	0.21	0.213377	1.1594	0.252855	0.398741
two-component sensor histidine kinase CDS	CD630_27210	CD2721	3157359	3158681	1323	1	reverse	0.63	0.63	0.213297	1.15933	0.128974	0.0981682
metallo-beta-lactamase superfamily protein CDS	CD630_08290	CD0829	1003553	1004368	816	1	forward	0.58	0.58	0.21323	1.15928	0.135563	0.115737
beta-lactams repressor CDS	CD630_25170	CD2517	2906616	2906999	384	1	reverse	0.12	0.12	0.21256	1.15874	0.377057	0.572934
membrane protein CDS	CD630_36600	CD3660	4271889	4272845	957	1	reverse	0.27	0.27	0.212181	1.15844	0.215155	0.324047
UvrABC system protein A 1 CDS	CD630_02030	CD0203	262205	265633	3429	1	reverse	0.5	0.5	0.212144	1.15841	0.146817	0.14847
cobB CDS	CD630_34340	CD3434	4024332	4025708	1377	1	reverse	1	1	0.212001	1.15829	0.0997821	0.0336164	cobB
signaling protein CDS	CD630_27530	CD2753	3197075	3199777	2703	1	reverse	0.32	0.32	0.211748	1.15809	0.192075	0.270277
GntR family transcriptional regulator CDS	CD630_08140	CD0814	986432	987124	693	1	reverse	0.26	0.26	0.21174	1.15808	0.219579	0.334895
hydrolase CDS	CD630_01460	CD0146	195506	196672	1167	1	forward	0.58	0.58	0.211479	1.15787	0.134702	0.116421		Spo0A-dependent
K/Mg/Cd/Cu/Zn/Na/Ca/Na/H-transporting P-type ATPase CDS	CD630_03130	CD0313	374368	376755	2388	1	forward	0.3	0.3	0.211174	1.15763	0.200604	0.292483
2-dehydropantoate 2-reductase CDS	CD630_01880	CD0188	245986	246912	927	1	forward	0.37	0.37	0.210731	1.15727	0.172838	0.222755
hydrolase CDS	CD630_09870	CD0987	1151277	1151996	720	1	forward	0.78	0.78	0.210664	1.15722	0.113226	0.0628075
twitching motility protein PilT CDS	CD630_35050	CD3505	4095573	4096655	1083	1	reverse	0.82	0.82	0.210175	1.15683	0.109555	0.0550541
hypothetical protein CDS	CD630_09461	CD0946A	1117450	1117680	231	1	forward	0.07	0.07	0.210101	1.15677	0.620693	0.734991
conjugative transposon protein CDS	CD630_33331	CD3333A	3896491	3896733	243	1	forward	0.41	0.41	0.210033	1.15671	0.164646	0.202074
feoA CDS	CD630_14780	CD1478	1714501	1714722	222	1	forward	0.3	0.3	0.209975	1.15667	0.198573	0.290321	feoA
atpG CDS	CD630_34690	CD3469	4060314	4061192	879	1	reverse	0.32	0.32	0.209969	1.15666	0.188013	0.264089	atpG
lgt CDS	CD630_26590	CD2659	3068465	3069211	747	1	reverse	0.14	0.14	0.209686	1.15644	0.324643	0.518345	lgt
transketolase thiamine diphosphate-binding subunit CDS	CD630_34600	CD3460	4053873	4054700	828	1	reverse	0.96	0.96	0.209503	1.15629	0.100611	0.0373142
hypothetical protein CDS	CD630_00181	CD0018A	23269	23490	222	1	forward	0.09	0.09	0.209476	1.15627	0.462441	0.650564
LysR family transcriptional regulator CDS	CD630_10790	CD1079	1271362	1272267	906	1	reverse	1.33	1.33	0.209457	1.15625	0.0844597	0.0131396
ROK family transcriptional regulator CDS	CD630_15840	CD1584	1836770	1837864	1095	1	forward	0.18	0.18	0.208968	1.15586	0.276524	0.449832
cheC CDS	CD630_05340	CD0534	639255	639872	618	1	forward	0.41	0.41	0.208956	1.15585	0.162958	0.199747	cheC
oxidative stress glutamate synthase CDS	CD630_08280	CD0828	1001814	1003256	1443	1	forward	1.26	1.26	0.208857	1.15577	0.0867025	0.016001
treR CDS	CD630_30900	CD3090	3591394	3592116	723	1	forward	0.15	0.15	0.208616	1.15558	0.314989	0.507781	treR
hypothetical protein CDS	CD630_06330	CD0633	756182	757261	1080	1	forward	0.38	0.38	0.208451	1.15545	0.169808	0.21961
conjugative transposon protein CDS	CD630_04081	CD0408A	480597	480878	282	1	forward	0.34	0.34	0.208354	1.15537	0.180551	0.248505
ubiquinone biosynthesis protein CDS	CD630_27470	CD2747	3188836	3190500	1665	1	reverse	0.1	0.1	0.208188	1.15524	0.41891	0.619207
hypothetical protein CDS	CD630_11560	CD1156	1354325	1355407	1083	1	forward	0.38	0.38	0.207989	1.15508	0.168504	0.217083
hypothetical protein CDS	CD630_16400	CD1640	1901928	1903004	1077	1	forward	0.29	0.29	0.207298	1.15452	0.199774	0.299427
cobC CDS	CD630_34360	CD3436	4027622	4028236	615	1	reverse	0.21	0.21	0.207283	1.15451	0.240415	0.388585	cobC
pabC CDS	CD630_14470	CD1447	1678071	1678814	744	1	forward	0.46	0.46	0.206429	1.15383	0.14919	0.16646	pabC
diguanylate kinase signaling protein CDS	CD630_14200	CD1420	1648317	1649162	846	1	reverse	0.17	0.17	0.20607	1.15354	0.283665	0.46756
rplE CDS	CD630_00840	CD0084	108540	109082	543	1	forward	0.58	0.58	0.206001	1.15349	0.130896	0.115539	rplE
multidrug efflux pump CDS	CD630_24080	CD2408	2779281	2780591	1311	1	forward	0.55	0.55	0.205973	1.15346	0.135562	0.128662
conjugative transposon protein CDS	CD630_18600	CD1860	2153747	2154793	1047	1	forward	0.56	0.56	0.204877	1.15259	0.133053	0.123606
hypothetical protein CDS	CD630_36560	CD3656	4267574	4267882	309	1	reverse	0.29	0.29	0.204325	1.15215	0.195153	0.295099
etfB CDS	CD630_10550	CD1055	1248115	1248897	783	1	forward	0.48	0.48	0.204025	1.15191	0.143718	0.155717	etfB
sigma-54 dependent transcriptional regulator CDS	CD630_04020	CD0402	474977	476608	1632	1	forward	0.71	0.71	0.203589	1.15156	0.115813	0.0787631
hypothetical protein CDS	CD630_14480	CD1448	1678848	1679549	702	1	forward	0.14	0.14	0.203332	1.15135	0.316408	0.520467
metallo-hydrolase/oxidoreductase CDS	CD630_06920	CD0692	839865	840686	822	1	reverse	0.55	0.55	0.203271	1.15131	0.132759	0.125737
hypothetical protein CDS	CD630_14850	CD1485	1720716	1721312	597	1	reverse	0.16	0.16	0.202304	1.15053	0.292705	0.489469
peptidase CDS	CD630_28360	CD2836	3314564	3315754	1191	1	reverse	0.1	0.1	0.202294	1.15053	0.430678	0.638562
lipoprotein CDS	CD630_05921	CD0592A	717279	717467	189	1	forward	0.13	0.13	0.202177	1.15043	0.329126	0.539027
multidrug family ABC transporter ATP-binding protein CDS	CD630_08220	CD0822	997461	998384	924	1	forward	0.18	0.18	0.201875	1.15019	0.266496	0.448742
HTH-type transcriptional regulator CDS	CD630_11261	CD1126A	1325502	1325699	198	1	forward	0.13	0.13	0.201795	1.15013	0.331605	0.542829
membrane protein CDS	CD630_22500	CD2250	2607067	2608161	1095	1	forward	0.26	0.26	0.201404	1.14982	0.206272	0.328867
integrase CDS	CD630_20660	CD2066	2380942	2382054	1113	1	forward	0.21	0.21	0.200852	1.14938	0.234953	0.392628
thiS CDS	CD630_17021	CD1702A	1977721	1977915	195	1	forward	0.07	0.07	0.200303	1.14894	0.534599	0.707899	thiS
nrdF CDS	CD630_29940	CD2994	3476863	3477834	972	1	reverse	0.05	0.05	0.200251	1.1489	0.704687	0.77628	nrdF
cobalamin-binding protein CDS	CD630_17320	CD1732	2007160	2007798	639	1	forward	0.26	0.26	0.19981	1.14855	0.203524	0.326224
hypothetical protein CDS	CD630_09580	CD0958	1126554	1127123	570	1	forward	0.31	0.31	0.199706	1.14846	0.185211	0.280916
family 2 glycosyl transferase CDS	CD630_27740	CD2774	3225022	3225771	750	1	reverse	0.35	0.35	0.199655	1.14842	0.169256	0.238157
SAM-dependent methyltransferase CDS	CD630_17590	CD1759	2036847	2037677	831	1	forward	0.26	0.26	0.199508	1.14831	0.206769	0.334604
hypothetical protein CDS	CD630_20620	CD2062	2377537	2378535	999	1	reverse	0.15	0.15	0.199496	1.1483	0.291	0.492994
lipoprotein CDS	CD630_10800	CD1080	1272629	1273363	735	1	forward	0.25	0.25	0.19877	1.14772	0.208764	0.341031
hypothetical protein CDS	CD630_09530	CD0953	1120867	1121304	438	1	forward	0.06	0.06	0.19864	1.14762	0.673038	0.767888
M24 family peptidase CDS	CD630_22610	CD2261	2618841	2620634	1794	1	reverse	0.49	0.49	0.198505	1.14751	0.138433	0.151588
type IV pilus secretion protein CDS	CD630_35110	CD3511	4102095	4103303	1209	1	reverse	0.4	0.4	0.198461	1.14747	0.156533	0.20485
etfB1 CDS	CD630_04000	CD0400	472653	473438	786	1	forward	0.3	0.3	0.198344	1.14738	0.188312	0.292215	etfB1
diguanylate cyclase signaling protein CDS	CD630_23850	CD2385	2753608	2755449	1842	1	reverse	0.08	0.08	0.198235	1.14729	0.511811	0.698519
coaD CDS	CD630_25580	CD2558	2958564	2959061	498	1	reverse	0.37	0.37	0.198159	1.14723	0.163942	0.226771	coaD
hypothetical protein CDS	CD630_06390	CD0639	761770	762891	1122	1	forward	0.18	0.18	0.198039	1.14714	0.257547	0.441927
glycosyl transferase family protein CDS	CD630_27780	CD2778	3229005	3229727	723	1	reverse	0.34	0.34	0.197977	1.14709	0.173254	0.253164
hypothetical protein CDS	CD630_23000	CD2300	2665677	2666009	333	1	reverse	0.62	0.62	0.197815	1.14696	0.120849	0.101655
cooS CDS	CD630_07160	CD0716	876288	878207	1920	1	forward	0.21	0.21	0.197574	1.14677	0.231805	0.394033	cooS
proS CDS	CD630_00490	CD0049	73277	74992	1716	1	forward	0.45	0.45	0.197547	1.14675	0.144841	0.172602	proS
multidrug family ABC transporter permease CDS	CD630_16190	CD1619	1874544	1875308	765	1	forward	0.19	0.19	0.196802	1.14615	0.25127	0.433493
hypothetical protein CDS	CD630_12100	CD1210	1409285	1410151	867	1	forward	0.28	0.28	0.19672	1.14609	0.191452	0.304176
hypothetical protein CDS	CD630_15831	CD1583A	1836026	1836295	270	1	reverse	0.52	0.52	0.196698	1.14607	0.133776	0.141467
GntR family transcriptional regulator CDS	CD630_08870	CD0887	1068780	1069433	654	1	forward	0.33	0.33	0.196424	1.14585	0.173926	0.258749
cNMP-binding regulatory protein CDS	CD630_21700	CD2170	2510414	2511097	684	1	forward	0.66	0.66	0.196411	1.14584	0.116228	0.0910524
cysS CDS	CD630_00520	CD0052	78999	80396	1398	1	forward	0.14	0.14	0.196347	1.14579	0.300957	0.514138	cysS
tlpB CDS	CD630_15000	CD1500	1737399	1738517	1119	1	forward	0.47	0.47	0.196053	1.14556	0.140471	0.162811	tlpB
radical SAM family protein CDS	CD630_03920	CD0392	463846	464442	597	1	reverse	0.28	0.28	0.195865	1.14541	0.19424	0.313279
type IV pilus transporter system CDS	CD630_35120	CD3512	4103315	4104991	1677	1	reverse	0.56	0.56	0.19581	1.14537	0.127116	0.123461
hypothetical protein CDS	CD630_27151	CD2715A	3142666	3142986	321	1	reverse	0.21	0.21	0.195522	1.14514	0.228324	0.391813
integrase CDS	CD630_25190	CD2519	2910276	2911394	1119	1	forward	0.35	0.35	0.19517	1.14486	0.165144	0.237279
thrC CDS	CD630_21180	CD2118	2451653	2453134	1482	1	forward	0.27	0.27	0.194841	1.1446	0.197401	0.323628	thrC
threonine-phosphate decarboxylase CDS	CD630_26920	CD2692	3110738	3111814	1077	1	forward	0.22	0.22	0.194787	1.14456	0.219041	0.373857
membrane protein CDS	CD630_32720	CD3272	3830925	3831434	510	1	reverse	0.17	0.17	0.194514	1.14434	0.266572	0.465582
PTS operon transcription antiterminator CDS	CD630_36310	CD3631	4238657	4240744	2088	1	reverse	0.22	0.22	0.194337	1.1442	0.224306	0.386275
integrase CDS	CD630_09040	CD0904	1088175	1089293	1119	1	reverse	0.42	0.42	0.194203	1.14409	0.149584	0.194188
guaA CDS	CD630_01980	CD0198	256539	258074	1536	1	forward	0.97	0.97	0.194063	1.14398	0.0928149	0.0365407	guaA
rpmA CDS	CD630_11630	CD1163	1361875	1362165	291	1	forward	0.33	0.33	0.193832	1.1438	0.172024	0.259836	rpmA
conjugative transposon protein CDS	CD630_04121	CD0412A	484903	484995	93	1	forward	0.08	0.08	0.193165	1.14327	0.512577	0.706284
conjugative transposon protein CDS	CD630_33720	CD3372	3941044	3941403	360	1	reverse	0.14	0.14	0.192526	1.14276	0.29384	0.512334
cbiB CDS	CD630_34330	CD3433	4023360	4024331	972	1	reverse	0.58	0.58	0.192474	1.14272	0.122051	0.114796	cbiB
cls CDS	CD630_01920	CD0192	250260	251750	1491	1	forward	0.09	0.09	0.192202	1.14251	0.43783	0.66067	cls
selB CDS	CD630_24930	CD2493	2877341	2879224	1884	1	reverse	0.67	0.67	0.191607	1.14204	0.112356	0.0881265	selB
hypothetical protein CDS	CD630_28480	CD2848	3329261	3330082	822	1	reverse	0.11	0.11	0.191602	1.14203	0.36356	0.598182
vanTG CDS	CD630_16280	CD1628	1885924	1888062	2139	1	forward	0.35	0.35	0.191307	1.1418	0.16365	0.242403	vanTG
tlpA CDS	CD630_16601	CD1660A	1930766	1930873	108	1	forward	0.16	0.16	0.190926	1.1415	0.267191	0.474875	tlpA
two-component response regulator CDS	CD630_04620	CD0462	551364	552026	663	1	reverse	0.37	0.37	0.190889	1.14147	0.158639	0.228863
moaA CDS	CD630_17130	CD1713	1987405	1988364	960	1	forward	0.3	0.3	0.190563	1.14121	0.17938	0.288079	moaA
ABC transporter permease CDS	CD630_03630	CD0363	433806	435782	1977	1	reverse	0.36	0.36	0.19039	1.14107	0.158801	0.230556
ileS CDS	CD630_26180	CD2618	3024533	3027640	3108	1	reverse	1.14	1.14	0.189683	1.14051	0.0830578	0.0223864	ileS
hypothetical protein CDS	CD630_00440	CD0044	69040	69513	474	1	forward	0.05	0.05	0.189567	1.14042	0.700823	0.786782
hypothetical protein CDS	CD630_09210	CD0921	1100713	1101063	351	1	forward	0.08	0.08	0.189011	1.13998	0.498592	0.704622
hypothetical protein CDS	CD630_29390	CD2939	3420882	3421232	351	1	reverse	0.08	0.08	0.189011	1.13998	0.498592	0.704622
5-aminoimidazole-4-carboxamide ribonucleotide transformylase CDS	CD630_08410	CD0841	1016637	1017812	1176	1	forward	0.27	0.27	0.188855	1.13986	0.188282	0.31584
disA CDS	CD630_00280	CD0028	46917	47987	1071	1	forward	0.52	0.52	0.188663	1.13971	0.128097	0.140802	disA
glycosyl hydrolase/phosphorylase CDS	CD630_31290	CD3129	3643882	3646272	2391	1	reverse	0.3	0.3	0.188393	1.13949	0.176071	0.284627
transcriptional regulator CDS	CD630_04500	CD0450	535711	536175	465	1	forward	0.12	0.12	0.188134	1.13929	0.344401	0.584884
multidrug family ABC transporter permease CDS	CD630_15050	CD1505	1741906	1742700	795	1	forward	0.17	0.17	0.187833	1.13905	0.253631	0.458951
diguanylate kinase signaling protein CDS	CD630_14210	CD1421	1649193	1651427	2235	1	reverse	0.18	0.18	0.18768	1.13893	0.242322	0.438631
PTS system galactitol-specific transporter subunit IIC CDS	CD630_00430	CD0043	67656	69005	1350	1	forward	0.13	0.13	0.187605	1.13887	0.306413	0.540366
multidrug family ABC transporter permease CDS	CD630_03650	CD0365	436715	437446	732	1	reverse	0.52	0.52	0.187385	1.1387	0.127026	0.140165
glycine/sarcosine/betaine reductase B CDS	CD630_01380	CD0138	184689	185207	519	1	forward	0.06	0.06	0.187068	1.13845	0.619386	0.762635
ethanolamine utilization protein EutH CDS	CD630_07420	CD0742	905503	906618	1116	1	forward	0.2	0.2	0.186961	1.13836	0.227526	0.41124
ribokinase family sugar kinase CDS	CD630_36400	CD3640	4249366	4250358	993	1	reverse	0.28	0.28	0.186412	1.13793	0.183636	0.310051
hypothetical protein CDS	CD630_08460	CD0846	1021974	1022894	921	1	forward	0.35	0.35	0.18606	1.13765	0.158293	0.239829
ABC transporter ATP-binding protein CDS	CD630_20680	CD2068	2382937	2384562	1626	1	reverse	0.63	0.63	0.185946	1.13756	0.112437	0.0981717
sugar family ABC transporter substrate-binding protein CDS	CD630_34140	CD3414	3999672	4000976	1305	1	reverse	0.16	0.16	0.185625	1.13731	0.268998	0.490157
hypothetical protein CDS	CD630_17860	CD1786	2068553	2069599	1047	1	forward	0.16	0.16	0.185578	1.13727	0.268376	0.489259
ptsI CDS	CD630_27550	CD2755	3201676	3203388	1713	1	reverse	0.09	0.09	0.185188	1.13696	0.434519	0.669969	ptsI
membrane protein CDS	CD630_12840	CD1284	1491712	1493883	2172	1	forward	0.58	0.58	0.184545	1.13646	0.117175	0.115267
hypothetical protein CDS	CD630_19940	CD1994	2301599	2302240	642	1	reverse	0.41	0.41	0.184317	1.13628	0.143522	0.199057
tlpB CDS	CD630_15720	CD1572	1819642	1820727	1086	1	forward	0.47	0.47	0.184146	1.13614	0.132444	0.164419	tlpB
U32 family peptidase CDS	CD630_07030	CD0703	855339	857939	2601	1	forward	0.6	0.6	0.183564	1.13569	0.115	0.110444
AraC family transcriptional regulator CDS	CD630_25300	CD2530	2922963	2923781	819	1	reverse	0.42	0.42	0.183492	1.13563	0.14122	0.193829
rpmI CDS	CD630_06860	CD0686	831766	831960	195	1	forward	0.09	0.09	0.182757	1.13505	0.413954	0.658858	rpmI
membrane protein CDS	CD630_12060	CD1206	1404091	1404528	438	1	forward	0.75	0.75	0.182724	1.13502	0.100248	0.0683461
lipoprotein CDS	CD630_24060	CD2406	2774898	2776121	1224	1	forward	0.45	0.45	0.182681	1.13499	0.133247	0.170377
hypothetical protein CDS	CD630_17720	CD1772	2052974	2053414	441	1	forward	0.13	0.13	0.181611	1.13415	0.303592	0.549702
hypothetical protein CDS	CD630_29100	CD2910	3399856	3401166	1311	1	reverse	0.1	0.1	0.181475	1.13404	0.37934	0.632369
integrase CDS	CD630_33260	CD3326	3890925	3892109	1185	1	reverse	0.22	0.22	0.181065	1.13372	0.206615	0.380846
RpiR family transcriptional regulator CDS	CD630_20480	CD2048	2361465	2362337	873	1	reverse	0.43	0.43	0.18101	1.13368	0.136055	0.183382
glycerophosphotransferase CDS	CD630_27750	CD2775	3225800	3226990	1191	1	reverse	0.28	0.28	0.180991	1.13366	0.179394	0.313021
upp CDS	CD630_34790	CD3479	4067519	4068148	630	1	reverse	0.71	0.71	0.180133	1.13299	0.102081	0.0776283	upp
MATE family drug/sodium antiporter CDS	CD630_15060	CD1506	1742795	1744120	1326	1	reverse	0.16	0.16	0.179615	1.13258	0.25781	0.485993
hisK CDS	CD630_07370	CD0737	899092	899871	780	1	forward	0.15	0.15	0.179598	1.13257	0.266948	0.501085	hisK
thlA1 CDS	CD630_10590	CD1059	1251772	1252947	1176	1	forward	0.18	0.18	0.17912	1.13219	0.236401	0.448635	thlA1
rpsA CDS	CD630_09860	CD0986	1149885	1151159	1275	1	forward	0.33	0.33	0.178432	1.13165	0.157618	0.257611	rpsA
fbp CDS	CD630_11910	CD1191	1392082	1394067	1986	1	forward	2.08	2.08	0.17783	1.13118	0.0570457	0.00182498	fbp
rpsR CDS	CD630_36611	CD3661A	4273316	4273543	228	1	reverse	0.31	0.31	0.177749	1.13112	0.163359	0.276557	rpsR
chloride ion channel protein CDS	CD630_06060		727281	729637	1575	2	forward	0.32	0.32	0.177619	1.13102	0.160918	0.269686
mapA CDS	CD630_21880	CD2188	2532182	2534467	2286	1	reverse	0.42	0.42	0.177421	1.13086	0.13529	0.189721	mapA
hypothetical protein CDS	CD630_09301	CD0930A	1105904	1106077	174	1	forward	0.05	0.05	0.177392	1.13084	0.635287	0.780067
transcriptional regulator CDS	CD630_33340	CD3334	3896730	3897200	471	1	forward	0.43	0.43	0.177247	1.13072	0.133696	0.184926
transcriptional regulator CDS	CD630_33760	CD3376	3946878	3947381	504	1	reverse	0.4	0.4	0.176947	1.13049	0.140353	0.207409
HAD superfamily hydrolase CDS	CD630_14100	CD1410	1634628	1635407	780	1	forward	0.19	0.19	0.17649	1.13013	0.220519	0.423514
dapA4 CDS	CD630_36270	CD3627	4235490	4236395	906	1	reverse	0.11	0.11	0.174723	1.12875	0.331182	0.597795	dapA4
ArsR family transcriptional regulator CDS	CD630_16920	CD1692	1964732	1965100	369	1	forward	0.12	0.12	0.174378	1.12848	0.310442	0.574314
cbiH CDS	CD630_34240	CD3424	4015772	4016497	726	1	reverse	0.26	0.26	0.174345	1.12845	0.178712	0.329279	cbiH
lysC CDS	CD630_20540	CD2054	2367700	2368893	1194	1	reverse	0.56	0.56	0.174191	1.12833	0.112596	0.121853	lysC
ribosome-associated protein CDS	CD630_11620	CD1162	1361544	1361861	318	1	forward	0.33	0.33	0.173937	1.12813	0.153027	0.255689
signal transduction phosphoesterase CDS	CD630_36590	CD3659	4269884	4271878	1995	1	reverse	0.76	0.76	0.173173	1.12754	0.0943546	0.0664548
two-component response regulator CDS	CD630_32670	CD3267	3825352	3826029	678	1	reverse	0.24	0.24	0.172798	1.12724	0.186627	0.354498
GntR family transcriptional regulator CDS	CD630_22850	CD2285	2651915	2653300	1386	1	forward	0.44	0.44	0.172758	1.12721	0.129345	0.181668
tyrosine recombinase CDS	CD630_13330	CD1333	1546822	1547730	909	1	forward	0.23	0.23	0.172717	1.12718	0.192619	0.369893
methyl-accepting chemotaxis receptor CDS	CD630_05380	CD0538	642036	643739	1704	1	forward	0.62	0.62	0.172472	1.12699	0.105746	0.10289
hypothetical protein CDS	CD630_33110	CD3311	3876524	3876946	423	1	reverse	0.06	0.06	0.172354	1.1269	0.539919	0.749558
major facilitator superfamily transporter CDS	CD630_06810	CD0681	824262	825527	1266	1	forward	0.08	0.08	0.172317	1.12687	0.413714	0.677035
conjugative transposon protein CDS	CD630_11040	CD1104	1295107	1295526	420	1	forward	0.61	0.61	0.172204	1.12678	0.105994	0.104237
rpiB2 CDS	CD630_34800	CD3480	4068184	4068636	453	1	reverse	0.59	0.59	0.17202	1.12663	0.108302	0.112212	rpiB2
dapB2 CDS	CD630_32290	CD3229	3779042	3779797	756	1	forward	0.32	0.32	0.171768	1.12644	0.155174	0.268321	dapB2
PTS system sucrose-specific transporter subunit IIABC CDS	CD630_04690	CD0469	558197	560071	1875	1	forward	0.22	0.22	0.171703	1.12639	0.192196	0.371656
DeoR family transcriptional regulator CDS	CD630_07430	CD0743	906899	907663	765	1	reverse	0.35	0.35	0.17138	1.12614	0.146969	0.243575
cbiF CDS	CD630_34260	CD3426	4017599	4018351	753	1	reverse	0.17	0.17	0.171314	1.12608	0.234831	0.465683	cbiF
ackA CDS	CD630_11750	CD1175	1375461	1376657	1197	1	forward	0.41	0.41	0.171188	1.12599	0.133608	0.2001	ackA
cell surface protein CDS	CD630_25180	CD2518	2908692	2910062	1371	1	reverse	0.26	0.26	0.170285	1.12528	0.176617	0.334972
phosphoserine phosphatase CDS	CD630_02410	CD0241	304766	305368	603	1	forward	0.1	0.1	0.170111	1.12514	0.341862	0.618766
lipoprotein CDS	CD630_20520	CD2052	2365514	2366173	660	1	reverse	0.22	0.22	0.169928	1.125	0.191072	0.37382
etfA CDS	CD630_10560	CD1056	1248916	1249926	1011	1	forward	0.23	0.23	0.169243	1.12447	0.186126	0.363196	etfA
hypothetical protein CDS	CD630_29930	CD2993	3476161	3476787	627	1	reverse	0.06	0.06	0.168973	1.12426	0.528012	0.748955
Ca++-chelating serine protease CDS	CD630_14430	CD1443	1674311	1675375	1065	1	forward	0.19	0.19	0.168707	1.12405	0.213742	0.429937
endonuclease relaxase CDS	CD630_04250	CD0425	505616	506947	1332	1	reverse	0.25	0.25	0.168489	1.12388	0.176378	0.33944
cbiG CDS	CD630_34250	CD3425	4016494	4017615	1122	1	reverse	0.19	0.19	0.168214	1.12367	0.213577	0.430928	cbiG
antirestriction protein CDS	CD630_33860	CD3386	3958434	3958937	504	1	reverse	0.11	0.11	0.168092	1.12357	0.332232	0.612893
cell wall binding protein CDS	CD630_27820	CD2782	3234257	3235312	1056	1	reverse	0.16	0.16	0.167753	1.12331	0.237236	0.479495
DNA-binding regulator CDS	CD630_12511	CD1251A	1455744	1456112	369	1	forward	0.61	0.61	0.167717	1.12328	0.103974	0.106731
hypothetical protein CDS	CD630_19430	CD1943	2240366	2240686	321	1	reverse	0.07	0.07	0.16766	1.12323	0.480137	0.726945
transcriptional regulator CDS	CD630_03520	CD0352	426451	427002	552	1	forward	0.17	0.17	0.167469	1.12309	0.230957	0.468385
glycine betaine/carnitine/choline ABC transporter permease CDS	CD630_32160	CD3216	3761079	3762614	1536	1	reverse	0.05	0.05	0.167233	1.1229	0.63401	0.791957
rpoC CDS	CD630_00670	CD0067	93918	97403	3486	1	forward	0.42	0.42	0.167061	1.12277	0.12881	0.194648	rpoC
ROK protein CDS	CD630_21940	CD2194	2541031	2542245	1215	1	forward	0.2	0.2	0.166952	1.12268	0.204519	0.414319
ptb CDS	CD630_01120	CD0112	156254	157156	903	1	forward	0.62	0.62	0.166602	1.12241	0.102059	0.102594	ptb
serine protease CDS	CD630_16330	CD1633	1892654	1894090	1437	1	reverse	0.16	0.16	0.166336	1.1222	0.239806	0.487917
fliJ CDS	CD630_02520	CD0252	315070	315510	441	1	forward	0.09	0.09	0.166301	1.12218	0.392202	0.671553	fliJ
asnA CDS	CD630_26950	CD2695	3113762	3114763	1002	1	reverse	0.25	0.25	0.165889	1.12186	0.17387	0.340036	asnA
fdxA CDS	CD630_01721	CD0172A	228980	229150	171	1	reverse	0.39	0.39	0.165711	1.12172	0.132392	0.210693	fdxA
srlD CDS	CD630_07680	CD0768	939165	939938	774	1	forward	0.25	0.25	0.165478	1.12154	0.174435	0.342799	srlD
rpoZ CDS	CD630_25871	CD2587A	2993904	2994170	267	1	reverse	0.12	0.12	0.165342	1.12143	0.288495	0.566564	rpoZ
GntR family transcriptional regulator CDS	CD630_16170	CD1617	1873455	1873823	369	1	forward	0.16	0.16	0.165032	1.12119	0.229428	0.471944
cell wall hydrolase CDS	CD630_21870	CD2187	2531063	2531956	894	1	reverse	0.13	0.13	0.164986	1.12116	0.268894	0.539498
hypothetical protein CDS	CD630_15461	CD1546A	1795095	1795271	177	1	reverse	0.06	0.06	0.164791	1.121	0.573189	0.77373
hypothetical protein CDS	CD630_19921	CD1992A	2300318	2300482	165	1	reverse	0.11	0.11	0.164702	1.12093	0.308471	0.59339
rRNA small subunit methyltransferase I CDS	CD630_35460	CD3546	4140764	4141597	834	1	reverse	0.14	0.14	0.164191	1.12054	0.251375	0.513647
rpsL CDS	CD630_00680	CD0068	97692	98114	423	1	forward	0.56	0.56	0.164102	1.12047	0.106529	0.123453	rpsL
ABC transporter permease CDS	CD630_19620	CD1962	2261410	2263827	2418	1	forward	0.12	0.12	0.164099	1.12047	0.302053	0.586938
tadA CDS	CD630_00150	CD0015	19544	19999	456	1	forward	0.15	0.15	0.163983	1.12038	0.237941	0.490714	tadA
rplO CDS	CD630_00890	CD0089	111456	111899	444	1	forward	0.63	0.63	0.163302	1.11985	0.0985963	0.097667	rplO
brnQ-2 CDS	CD630_12600	CD1260	1463942	1465234	1293	1	forward	0.15	0.15	0.163284	1.11983	0.240623	0.497399	brnQ-2
DeoR family transcriptional regulator CDS	CD630_05310	CD0531	636501	637412	912	1	forward	0.15	0.15	0.163133	1.11972	0.247661	0.510092
prmA CDS	CD630_24500	CD2450	2824460	2825407	948	1	reverse	0.12	0.12	0.163113	1.1197	0.28928	0.572852	prmA
hypothetical protein CDS	CD630_36650	CD3665	4275823	4276008	186	1	reverse	0.21	0.21	0.163034	1.11964	0.19093	0.393162
hypothetical protein CDS	CD630_07121	CD0712A	871181	871387	207	1	reverse	0.06	0.06	0.163019	1.11963	0.500869	0.744824
hypothetical protein CDS	CD630_06020	CD0602	725037	725285	249	1	reverse	0.15	0.15	0.162712	1.11939	0.236679	0.491782
hypothetical protein CDS	CD630_09400	CD0940	1111060	1111638	579	1	forward	0.27	0.27	0.162423	1.11916	0.165023	0.324998
transcriptional regulator CDS	CD630_00350	CD0035	57469	58422	954	1	forward	0.13	0.13	0.162134	1.11894	0.270522	0.548949
valS CDS	CD630_32560	CD3256	3811259	3813925	2667	1	reverse	0.76	0.76	0.161605	1.11853	0.0880362	0.0664067	valS
hypothetical protein CDS	CD630_31650	CD3165	3698796	3699410	615	1	forward	0.22	0.22	0.161328	1.11832	0.180885	0.372455
GntR family transcriptional regulator CDS	CD630_34520	CD3452	4044971	4045696	726	1	forward	0.36	0.36	0.16118	1.1182	0.135377	0.23381
small-molecule-binding protein CDS	CD630_00120	CD0012	16073	16600	528	1	forward	0.31	0.31	0.160396	1.11759	0.148746	0.280888
tsf CDS	CD630_21390	CD2139	2475130	2476041	912	1	reverse	0.11	0.11	0.159295	1.11674	0.313007	0.610808	tsf
restriction enzyme CDS	CD630_20940	CD2094	2418959	2420893	1935	1	reverse	0.19	0.19	0.158989	1.1165	0.200313	0.427369
molybdenum-like ABC transporter substrate-binding protein CDS	CD630_23110	CD2311	2673187	2673999	813	1	forward	0.31	0.31	0.158947	1.11647	0.147414	0.280931
23S rRNA (uracil-5-)-methyltransferase RumA CDS	CD630_04060	CD0406	479074	480435	1362	1	forward	0.29	0.29	0.158229	1.11592	0.153856	0.30375
hypothetical protein CDS	CD630_26140	CD2614	3021205	3022047	843	1	reverse	0.16	0.16	0.158032	1.11576	0.219948	0.472453
4Fe-4S binding protein CDS	CD630_19580	CD1958	2257748	2258785	1038	1	forward	0.35	0.35	0.157826	1.1156	0.134715	0.241378
DNA-binding domain-containing protein CDS	CD630_08680	CD0868	1044697	1045626	930	1	reverse	0.18	0.18	0.157628	1.11545	0.209223	0.451211
hadA CDS	CD630_03950	CD0395	467033	468232	1200	1	forward	0.32	0.32	0.157444	1.11531	0.143224	0.271644	hadA
hypothetical protein CDS	CD630_05920	CD0592	715862	716257	396	1	reverse	0.35	0.35	0.157255	1.11516	0.133673	0.239429
glsA CDS	CD630_05580	CD0558	664959	665888	930	1	forward	0.24	0.24	0.157242	1.11515	0.1699	0.354708	glsA
xseB CDS	CD630_12040	CD1204	1402956	1403171	216	1	forward	0.09	0.09	0.156787	1.1148	0.363455	0.666193	xseB
conjugative transposon protein CDS	CD630_33310	CD3331	3894559	3895254	696	1	reverse	0.26	0.26	0.156786	1.1148	0.160492	0.328616
map1 CDS	CD630_00920	CD0092	113879	114625	747	1	forward	0.43	0.43	0.155975	1.11417	0.118718	0.188905	map1
hypothetical protein CDS	CD630_00200	CD0020	34145	34558	414	1	forward	0.15	0.15	0.155456	1.11377	0.227272	0.493969
membrane protein CDS	CD630_16450	CD1645	1907045	1908247	1203	1	forward	0.45	0.45	0.155413	1.11374	0.114476	0.174588
gpmI CDS	CD630_31710	CD3171	3705412	3706944	1533	1	reverse	0.06	0.06	0.155411	1.11374	0.491369	0.751789	gpmI
ABC transporter ATP-binding protein CDS	CD630_30560	CD3056	3549650	3550402	753	1	reverse	0.14	0.14	0.154767	1.11324	0.244673	0.52703
two-component sensor histidine kinase CDS	CD630_23170	CD2317	2678566	2680143	1578	1	forward	0.13	0.13	0.154239	1.11283	0.255356	0.545833
type IV pilus assembly protein CDS	CD630_35090	CD3509	4099467	4100375	909	1	reverse	0.33	0.33	0.154211	1.11281	0.137794	0.26308
membrane protein CDS	CD630_32040	CD3204	3750556	3751206	651	1	reverse	0.18	0.18	0.153907	1.11258	0.20086	0.443533
rpsM CDS	CD630_00950	CD0095	115474	115845	372	1	forward	0.37	0.37	0.153876	1.11255	0.127081	0.225955	rpsM
hypothetical protein CDS	CD630_04080	CD0408	480432	480590	159	1	forward	0.14	0.14	0.153274	1.11209	0.245141	0.531807
two-component response regulator CDS	CD630_03620	CD0362	433088	433747	660	1	reverse	0.19	0.19	0.153174	1.11201	0.189024	0.417744
hypothetical protein CDS	CD630_36100	CD3610	4216929	4217309	381	1	reverse	0.04	0.04	0.152922	1.11182	0.680926	0.822307
DNA-binding protein CDS	CD630_29830	CD2983	3465409	3466326	918	1	reverse	0.08	0.08	0.152759	1.11169	0.3844	0.691075
GntR family transcriptional regulator CDS	CD630_11690	CD1169	1367910	1368623	714	1	forward	0.11	0.11	0.152755	1.11169	0.296336	0.606219
proC CDS	CD630_14950	CD1495	1731904	1732707	804	1	forward	0.4	0.4	0.152649	1.11161	0.120101	0.203724	proC
UvrD-family helicase CDS	CD630_04550	CD0455	539697	541811	2115	1	forward	0.52	0.52	0.15241	1.11142	0.103691	0.1416
adk CDS	CD630_00910	CD0091	113228	113878	651	1	forward	0.45	0.45	0.151845	1.11099	0.112041	0.175333	adk
ffh CDS	CD630_12520	CD1252	1456109	1457461	1353	1	forward	0.52	0.52	0.151655	1.11084	0.10246	0.138839	ffh
conjugative transposon protein CDS	CD630_04110	CD0411	482590	483075	486	1	forward	0.05	0.05	0.151475	1.1107	0.582704	0.794901
lipoprotein CDS	CD630_24830	CD2483	2864141	2865199	1059	1	forward	0.13	0.13	0.151326	1.11059	0.254976	0.552852
hypothetical protein CDS	CD630_15450	CD1545	1793557	1794123	567	1	reverse	0.08	0.08	0.150837	1.11021	0.362022	0.676934
multidrug family ABC transporter permease CDS	CD630_10950	CD1095	1287556	1288329	774	1	reverse	0.27	0.27	0.150693	1.1101	0.152046	0.321636
int CDS	CD630_03550	CD0355	428851	430041	1191	1	reverse	0.24	0.24	0.149936	1.10952	0.162476	0.356101	int
bcd2 CDS	CD630_10540	CD1054	1246920	1248056	1137	1	forward	0.26	0.26	0.149787	1.10941	0.154359	0.331857	bcd2
flavodoxin-related protein CDS	CD630_26840	CD2684	3103383	3103997	615	1	reverse	0.32	0.32	0.149693	1.10933	0.136546	0.272955
ABC transporter ATP-binding protein CDS	CD630_01700	CD0170	225445	227358	1914	1	reverse	0.54	0.54	0.149562	1.10923	0.0990081	0.130889
int CDS	CD630_10910	CD1091	1284507	1285700	1194	1	reverse	0.12	0.12	0.149432	1.10913	0.264321	0.57184	int
hypothetical protein CDS	CD630_25620	CD2562	2963476	2963826	351	1	reverse	0.3	0.3	0.149203	1.10896	0.139262	0.283999
hypothetical protein CDS	CD630_20560	CD2056	2370041	2371741	1701	1	reverse	0.21	0.21	0.148873	1.1087	0.173158	0.389925
MarR family transcriptional regulator CDS	CD630_28440	CD2844	3326415	3326852	438	1	forward	0.09	0.09	0.148715	1.10858	0.355673	0.675857
crt2 CDS	CD630_10570	CD1057	1249945	1250742	798	1	forward	0.15	0.15	0.148495	1.10841	0.223698	0.506806	crt2
bglF CDS	CD630_31160	CD3116	3628349	3630220	1872	1	reverse	0.15	0.15	0.148422	1.10836	0.218642	0.497243	bglF
alpha/beta hydrolase CDS	CD630_21810	CD2181	2525274	2526038	765	1	reverse	0.73	0.73	0.147917	1.10797	0.0827004	0.0736814
atpA CDS	CD630_34700	CD3470	4061220	4062722	1503	1	reverse	0.12	0.12	0.147881	1.10794	0.266314	0.578697	atpA
GntR family transcriptional regulator CDS	CD630_14620	CD1462	1691065	1691454	390	1	reverse	0.13	0.13	0.147774	1.10786	0.238132	0.534892
membrane protein CDS	CD630_33470	CD3347	3910549	3911223	675	1	forward	0.15	0.15	0.147569	1.1077	0.2189	0.500223
hypothetical protein CDS	CD630_32120	CD3212	3757624	3758403	780	1	reverse	0.44	0.44	0.147512	1.10766	0.109837	0.17927
hypothetical protein CDS	CD630_14000	CD1400	1620152	1620745	594	1	forward	0.17	0.17	0.147421	1.10759	0.202276	0.466118
TetR family transcriptional regulator CDS	CD630_06150	CD0615	739520	740101	582	1	reverse	0.13	0.13	0.147396	1.10757	0.253545	0.561011
conjugative transposon protein CDS	CD630_18610	CD1861	2154904	2155710	807	1	forward	0.33	0.33	0.146861	1.10716	0.130544	0.260591
rpe CDS	CD630_25750	CD2575	2979275	2979946	672	1	reverse	0.63	0.63	0.146468	1.10686	0.0884275	0.0976484	rpe
hypothetical protein CDS	CD630_17480	CD1748	2025082	2025822	741	1	forward	0.18	0.18	0.146186	1.10664	0.190526	0.442917
hypothetical protein CDS	CD630_09562	CD0956B	1124125	1124286	162	1	forward	0.09	0.09	0.145892	1.10641	0.322347	0.650841
htpG CDS	CD630_02730	CD0273	333418	335355	1938	1	forward	0.37	0.37	0.145752	1.10631	0.119601	0.222973	htpG
bglA CDS	CD630_30950	CD3095	3598873	3600306	1434	1	reverse	0.24	0.24	0.145745	1.1063	0.157804	0.355704	bglA
iron family ABC transporter substrate-binding protein CDS	CD630_35250	CD3525	4118612	4119679	1068	1	reverse	0.32	0.32	0.144552	1.10539	0.130334	0.267393
AraC family transcriptional regulator CDS	CD630_19960	CD1996	2304293	2305948	1656	1	reverse	0.1	0.1	0.144196	1.10511	0.299021	0.629645
hypothetical protein CDS	CD630_23690	CD2369	2735262	2735594	333	1	reverse	0.32	0.32	0.144067	1.10502	0.128991	0.264045
NifU family iron-sulfur cluster assembly protein CDS	CD630_12800	CD1280	1486524	1486964	441	1	forward	0.28	0.28	0.143801	1.10481	0.140293	0.305361
iron-sulfur flavoprotein CDS	CD630_04720	CD0472	562847	563524	678	1	forward	0.24	0.24	0.143089	1.10427	0.15484	0.35543
4-hydroxyphenylacetate decarboxylase small subunit CDS	CD630_01540	CD0154	204752	205009	258	1	forward	0.18	0.18	0.142815	1.10406	0.188241	0.448043
hypothetical protein CDS	CD630_30400	CD3040	3532397	3533200	804	1	reverse	0.04	0.04	0.142636	1.10392	0.6719	0.831883
zinc metalloprotease CDS	CD630_28300	CD2830	3302613	3303275	663	1	reverse	0.2	0.2	0.14253	1.10384	0.17356	0.411522
nagA CDS	CD630_10100	CD1010	1177904	1179037	1134	1	forward	0.33	0.33	0.142196	1.10358	0.125078	0.255598	nagA
ABC transporter permease CDS	CD630_21030	CD2103	2429593	2430675	1083	1	reverse	0.17	0.17	0.141862	1.10333	0.1905	0.456464
two-component response regulator CDS	CD630_06430	CD0643	765815	766504	690	1	forward	0.13	0.13	0.141694	1.1032	0.229099	0.536257
secA2 CDS	CD630_27920	CD2792	3249969	3252314	2346	1	reverse	0.22	0.22	0.14112	1.10276	0.162039	0.383807	secA2
protein-tyrosine phosphatase CDS	CD630_22720	CD2272	2634371	2635111	741	1	reverse	0.06	0.06	0.140921	1.10261	0.464336	0.761517
hypothetical protein CDS	CD630_11760	CD1176	1376750	1377274	525	1	forward	0.19	0.19	0.140632	1.10239	0.177442	0.42804
gapB CDS	CD630_17670	CD1767	2044418	2045434	1017	1	forward	0.08	0.08	0.140485	1.10228	0.342438	0.681624	gapB
transcription antiterminator CDS	CD630_25650	CD2565	2966501	2968429	1929	1	reverse	0.06	0.06	0.13998	1.10189	0.421926	0.740067
type IV pilin CDS	CD630_35070	CD3507	4098310	4098837	528	1	reverse	0.1	0.1	0.1395	1.10152	0.277299	0.614918
membrane protein CDS	CD630_04290	CD0429	509017	509619	603	1	forward	0.15	0.15	0.139432	1.10147	0.205895	0.49828
serA CDS	CD630_09950	CD0995	1160107	1161048	942	1	forward	0.1	0.1	0.139328	1.10139	0.280942	0.619944	serA
membrane protein CDS	CD630_27850	CD2785	3238591	3239703	1113	1	reverse	0.22	0.22	0.139252	1.10133	0.157398	0.376312
hypothetical protein CDS	CD630_21270	CD2127	2463409	2464233	825	1	reverse	0.5	0.5	0.139158	1.10126	0.0962114	0.148071
PadR family transcriptional regulator CDS	CD630_32090	CD3209	3755775	3756290	516	1	forward	0.09	0.09	0.139093	1.10121	0.322606	0.666356
hydrolase CDS	CD630_17350	CD1735	2009558	2010244	687	1	reverse	0.13	0.13	0.139088	1.10121	0.239096	0.560754
ThiJ/pfpI family protein CDS	CD630_31430	CD3143	3662512	3663141	630	1	reverse	0.24	0.24	0.138985	1.10113	0.148223	0.34841
two-component response regulator CDS	CD630_03200	CD0320	387054	387755	702	1	reverse	0.21	0.21	0.138922	1.10108	0.164896	0.399517
sigma-54 dependent transcriptional regulator CDS	CD630_08060	CD0806	979026	980402	1377	1	forward	0.15	0.15	0.13882	1.101	0.203805	0.495781
effR CDS	CD630_20040	CD2004	2314631	2315284	654	1	reverse	0.16	0.16	0.138436	1.10071	0.195369	0.478581	effR
tlpB CDS	CD630_17190	CD1719	1993567	1994685	1119	1	forward	0.29	0.29	0.138236	1.10056	0.133701	0.301174	tlpB
multidrug family ABC transporter ATP-binding protein CDS	CD630_16180	CD1618	1873825	1874550	726	1	forward	0.18	0.18	0.138159	1.1005	0.179824	0.442308
atpI CDS	CD630_34750	CD3475	4064937	4065323	387	1	reverse	0.08	0.08	0.138056	1.10042	0.345368	0.68935	atpI
diguanylate kinase signaling protein CDS	CD630_33650	CD3365	3930326	3931282	957	1	forward	0.24	0.24	0.137911	1.10031	0.148997	0.354654
anion:Na+ symporter CDS	CD630_21090	CD2109	2437885	2439279	1395	1	forward	0.08	0.08	0.137527	1.10002	0.339867	0.685736
hypothetical protein CDS	CD630_12000	CD1200	1399745	1400107	363	1	forward	0.14	0.14	0.136864	1.09951	0.216981	0.528196
hypothetical protein CDS	CD630_35450	CD3545	4140037	4140741	705	1	reverse	0.05	0.05	0.136812	1.09947	0.513629	0.78996
pgsA CDS	CD630_13270	CD1327	1539080	1539622	543	1	forward	0.23	0.23	0.134806	1.09795	0.150306	0.369786	pgsA
hypothetical protein CDS	CD630_05750	CD0575	686149	687240	1092	1	forward	0.17	0.17	0.134577	1.09777	0.179613	0.4537
RpiR family transcriptional regulator CDS	CD630_30440	CD3044	3537679	3538530	852	1	reverse	0.29	0.29	0.13403	1.09735	0.128089	0.295386
spaK CDS	CD630_04820	CD0482	570187	571611	1425	1	forward	0.11	0.11	0.133942	1.09729	0.262889	0.610402	spaK
RpiR family transcriptional regulator CDS	CD630_13370	CD1337	1552219	1552971	753	1	forward	0.1	0.1	0.133629	1.09705	0.277822	0.630525
hypothetical protein CDS	CD630_28200	CD2820	3292794	3293300	507	1	reverse	0.12	0.12	0.133544	1.09698	0.244879	0.585516
hypothetical protein CDS	CD630_36210	CD3621	4226672	4227538	867	1	reverse	0.12	0.12	0.133358	1.09684	0.238214	0.5756
feoB CDS	CD630_32740	CD3274	3831876	3833822	1947	1	forward	0.64	0.64	0.133056	1.09661	0.0797095	0.095066	feoB
DeoR family transcriptional regulator CDS	CD630_31440	CD3144	3663220	3664182	963	1	reverse	0.22	0.22	0.132608	1.09627	0.148621	0.372257
metal-binding protein CDS	CD630_07870	CD0787	960170	960430	261	1	reverse	0.11	0.11	0.131533	1.09546	0.246437	0.593522
hypothetical protein CDS	CD630_09760	CD0976	1140390	1140821	432	1	forward	0.14	0.14	0.131099	1.09513	0.209607	0.531674
RpiR family transcriptional regulator CDS	CD630_04660	CD0466	554830	555594	765	1	forward	0.17	0.17	0.131058	1.0951	0.17743	0.46012
hypothetical protein CDS	CD630_31110	CD3111	3620470	3621798	1329	1	forward	0.12	0.12	0.130726	1.09484	0.236802	0.580915
MATE family drug/sodium antiporter CDS	CD630_28740	CD2874	3362788	3364128	1341	1	reverse	0.04	0.04	0.130603	1.09475	0.622287	0.833765
hypothetical protein CDS	CD630_28910	CD2891	3381820	3382251	432	1	reverse	0.13	0.13	0.130472	1.09465	0.219685	0.552577
amidohydrolase CDS	CD630_05280	CD0528	632929	634239	1311	1	reverse	0.18	0.18	0.130199	1.09444	0.1698	0.443214
serine-pyruvate aminotransferase CDS	CD630_09940	CD0994	1158791	1159867	1077	1	forward	0.1	0.1	0.129806	1.09415	0.27399	0.635671
metA CDS	CD630_18260	CD1826	2112199	2113089	891	1	forward	0.22	0.22	0.129375	1.09382	0.144368	0.370174	metA
hypothetical protein CDS	CD630_17281	CD1728A	2001383	2001577	195	1	reverse	0.03	0.03	0.129289	1.09375	0.68831	0.851006
molybdenum-like ABC transporter ATP-binding protein CDS	CD630_23130	CD2313	2674802	2675497	696	1	forward	0.09	0.09	0.129037	1.09356	0.303231	0.670442
prlA CDS	CD630_00900	CD0090	111943	113211	1269	1	forward	0.32	0.32	0.128971	1.09351	0.116179	0.266954	prlA
cheD CDS	CD630_05350	CD0535	639869	640354	486	1	forward	0.33	0.33	0.128293	1.093	0.113283	0.257422	cheD
xdhB CDS	CD630_21010	CD2101	2426691	2427479	789	1	reverse	0.08	0.08	0.128272	1.09298	0.330411	0.697854	xdhB
acoC CDS	CD630_00380	CD0038	60446	61492	1047	1	forward	0.13	0.13	0.128127	1.09287	0.216892	0.554696	acoC
rho CDS	CD630_34870	CD3487	4074362	4075951	1590	1	reverse	0.49	0.49	0.128053	1.09282	0.0892588	0.151393	rho
MiaB-like tRNA modifying protein CDS	CD630_24480	CD2448	2822383	2823681	1299	1	reverse	0.1	0.1	0.127668	1.09253	0.258651	0.621595
amino acid racemase CDS	CD630_28190	CD2819	3291318	3292430	1113	1	forward	0.14	0.14	0.12755	1.09244	0.20476	0.533336
buk CDS	CD630_01130	CD0113	157178	158257	1080	1	forward	0.63	0.63	0.127014	1.09203	0.0771068	0.0995072	buk
AbrB family transcriptional regulator CDS	CD630_31200	CD3120	3633684	3634109	426	1	reverse	0.08	0.08	0.126798	1.09187	0.306319	0.678918
hypothetical protein CDS	CD630_12380	CD1238	1440934	1441251	318	1	reverse	0.04	0.04	0.126744	1.09183	0.597197	0.831926
lipoprotein CDS	CD630_19920	CD1992	2299249	2300094	846	1	forward	0.12	0.12	0.126618	1.09173	0.222281	0.568928
hypothetical protein CDS	CD630_20610	CD2061	2376562	2377200	639	1	reverse	0.21	0.21	0.126259	1.09146	0.150226	0.400649
single-strand DNA-binding protein CDS	CD630_04130	CD0413	485020	485331	312	1	forward	0.03	0.03	0.126015	1.09128	0.713655	0.859841
hypothetical protein CDS	CD630_03060	CD0306	368579	369418	840	1	forward	0.08	0.08	0.124577	1.09019	0.31876	0.695933
ispA CDS	CD630_12050	CD1205	1403174	1404061	888	1	forward	0.21	0.21	0.124413	1.09006	0.143961	0.38747	ispA
membrane protein CDS	CD630_01570	CD0157	207328	208307	960	2	reverse	0.12	0.12	0.124393	1.09005	0.221892	0.575069
acyltransferase CDS	CD630_27480	CD2748	3190798	3191295	498	1	reverse	0.3	0.3	0.124178	1.08989	0.117035	0.288674
hypothetical protein CDS	CD630_21570	CD2157	2496038	2496466	429	1	forward	0.06	0.06	0.124092	1.08982	0.398255	0.755352
type IV pilin CDS	CD630_35080	CD3508	4098874	4099443	570	1	reverse	0.22	0.22	0.124054	1.08979	0.139935	0.375342
rluA CDS	CD630_04050	CD0405	478328	479050	723	1	forward	0.14	0.14	0.1237	1.08953	0.194362	0.524489	rluA
rpsT CDS	CD630_24730	CD2473	2854576	2854842	267	1	forward	0.1	0.1	0.123426	1.08932	0.24559	0.615267	rpsT
HAD superfamily hydrolase CDS	CD630_31040	CD3104	3612078	3612890	813	1	reverse	0.13	0.13	0.123416	1.08931	0.210341	0.557377
hypothetical protein CDS	CD630_24770	CD2477	2858635	2859540	906	1	reverse	0.03	0.03	0.123236	1.08918	0.678092	0.855787
transcriptional regulator CDS	CD630_13781	CD1378A	1595319	1595528	210	1	forward	0.06	0.06	0.123199	1.08915	0.430292	0.774636
tetM CDS	CD630_05080	CD0508	600034	601953	1920	1	forward	0.22	0.22	0.123159	1.08912	0.141983	0.385712	tetM
fdhD CDS	CD630_33160	CD3316	3881204	3881962	759	1	reverse	0.09	0.09	0.122819	1.08886	0.28797	0.669743	fdhD
TetR family transcriptional regulator CDS	CD630_06940	CD0694	842615	843196	582	1	forward	0.12	0.12	0.122717	1.08878	0.227873	0.590208
bglG CDS	CD630_31170	CD3117	3630210	3631070	861	1	reverse	0.08	0.08	0.122613	1.08871	0.307446	0.690032	bglG
cyclomaltodextrinase CDS	CD630_21900	CD2190	2535368	2537251	1884	1	reverse	0.15	0.15	0.122458	1.08859	0.177845	0.491098
AraC family transcriptional regulator CDS	CD630_02760	CD0276	338303	339214	912	1	forward	0.2	0.2	0.121827	1.08811	0.146559	0.405832
mobA CDS	CD630_17090	CD1709	1984845	1985453	609	1	forward	0.1	0.1	0.121803	1.08809	0.246566	0.621308	mobA
fliE CDS	CD630_02470	CD0247	310011	310328	318	1	forward	0.13	0.13	0.12163	1.08796	0.207442	0.557651	fliE
thiN CDS	CD630_25740	CD2574	2978625	2979266	642	1	reverse	0.32	0.32	0.121412	1.0878	0.109059	0.265591	thiN
CoA enzyme activase CDS	CD630_17500	CD1750	2027214	2027969	756	1	forward	0.14	0.14	0.121217	1.08765	0.185664	0.513833
murF CDS	CD630_26550	CD2655	3063141	3064514	1374	1	reverse	0.19	0.19	0.121203	1.08764	0.153796	0.430652	murF
rplA CDS	CD630_00620	CD0062	86660	87358	699	1	forward	0.16	0.16	0.12098	1.08747	0.168283	0.472196	rplA
HTH-type transcriptional regulator CDS	CD630_14940	CD1494	1731280	1731864	585	1	forward	0.48	0.48	0.120965	1.08746	0.0852804	0.156062
diguanylate kinase signaling protein CDS	CD630_11850	CD1185	1384808	1386526	1719	1	forward	0.22	0.22	0.12091	1.08742	0.137107	0.377849		sigE-dependent
PTS system lactose/cellobiose-family transportersubunit IIB CDS	CD630_01360	CD0136	182979	183305	327	1	forward	0.06	0.06	0.120433	1.08706	0.406205	0.766861
nitroreductase CDS	CD630_07560	CD0756	924319	924960	642	1	forward	0.16	0.16	0.120403	1.08704	0.166852	0.470531
conjugative transfer protein CDS	CD630_04120	CD0412	483072	484856	1785	1	forward	0.08	0.08	0.120276	1.08694	0.303546	0.691932
AraC family transcriptional regulator CDS	CD630_18830	CD1883	2189116	2189970	855	1	reverse	0.14	0.14	0.119799	1.08658	0.188623	0.525347
alaS CDS	CD630_12820	CD1282	1488781	1491420	2640	1	forward	0.4	0.4	0.119344	1.08624	0.0943893	0.206094	alaS
peptidase CDS	CD630_28620	CD2862	3345577	3346776	1200	1	reverse	0.09	0.09	0.119201	1.08613	0.268404	0.656962
hypothetical protein CDS	CD630_28470	CD2847	3328453	3329220	768	1	reverse	0.11	0.11	0.119112	1.08607	0.227885	0.601194
penicillin-binding peptidase BlaR1-like protein CDS	CD630_05480	CD0548	652525	653907	1383	1	forward	0.16	0.16	0.11888	1.08589	0.169228	0.482376
50S ribosomal protein L14E/L6E/L27E-like protein CDS	CD630_00930	CD0093	114647	114916	270	1	forward	0.22	0.22	0.118656	1.08572	0.134502	0.377676
membrane protein CDS	CD630_23760	CD2376	2741936	2742958	1023	1	reverse	0.16	0.16	0.118282	1.08544	0.165247	0.474123		sigF-dependent
licC CDS	CD630_02110	CD0211	274956	275681	726	1	forward	0.1	0.1	0.117985	1.08522	0.248928	0.63552	licC
xdhA CDS	CD630_20730	CD2073	2388913	2391219	2307	1	reverse	0.1	0.1	0.117901	1.08515	0.239869	0.623059	xdhA
MurJ/MviN family protein CDS	CD630_14990	CD1499	1736355	1739781	1635	2	forward	0.33	0.33	0.117728	1.08502	0.103472	0.255214
argS CDS	CD630_07110	CD0711	868299	869999	1701	1	forward	0.29	0.29	0.117636	1.08496	0.112291	0.29482	argS
thrS CDS	CD630_05740	CD0574	683462	685381	1920	1	forward	0.06	0.06	0.117601	1.08493	0.396604	0.766832	thrS
PTS system glucose-like transporter subunit IIA CDS	CD630_31030	CD3103	3611561	3612052	492	1	reverse	0.11	0.11	0.117551	1.08489	0.224464	0.600488
bacteriophage resistance protein CDS	CD630_09160	CD0916	1097768	1098283	516	1	forward	0.03	0.03	0.117438	1.08481	0.6528	0.857231
aspS CDS	CD630_27390	CD2739	3177704	3179491	1788	1	reverse	0.4	0.4	0.117332	1.08473	0.0933375	0.208729	aspS
AraC family transcriptional regulator CDS	CD630_11260	CD1126	1324444	1325310	867	1	forward	0.04	0.04	0.116778	1.08431	0.498238	0.814689
surface protein CDS	CD630_32460	CD3246	3798299	3800482	2184	1	reverse	0.07	0.07	0.116668	1.08423	0.319813	0.715259
HxlR family transcriptional regulator CDS	CD630_16750	CD1675	1951254	1951586	333	1	forward	0.12	0.12	0.116461	1.08407	0.209144	0.577632
oxidoreductase CDS	CD630_18710	CD1871	2172097	2173254	1158	1	forward	0.11	0.11	0.116186	1.08387	0.217293	0.592859
MerR family transcriptional regulator CDS	CD630_31970	CD3197	3742649	3743395	747	1	forward	0.13	0.13	0.116101	1.0838	0.195334	0.552263
exonuclease CDS	CD630_17900	CD1790	2072107	2073096	990	1	reverse	0.03	0.03	0.115939	1.08368	0.647734	0.857945
dltD CDS	CD630_28540	CD2854	3336664	3337854	1191	1	reverse	0.09	0.09	0.115612	1.08343	0.270157	0.668693	dltD
HTH-type transcriptional regulator CDS	CD630_05090	CD0509	602302	602655	354	1	reverse	0.17	0.17	0.11559	1.08342	0.15498	0.455764
cystine/aminoacid family ABC transporter substrate-binding protein CDS	CD630_21740	CD2174	2515289	2516086	798	1	reverse	0.23	0.23	0.115204	1.08313	0.126172	0.361207
hypothetical protein CDS	CD630_01140	CD0114	158247	158924	678	1	forward	0.44	0.44	0.114593	1.08267	0.0849726	0.177471
trmD CDS	CD630_12560	CD1256	1458695	1459390	696	1	forward	0.09	0.09	0.113837	1.0821	0.247998	0.646217	trmD
AbrB family transcriptional regulator CDS	CD630_18591	CD1859A	2153528	2153713	186	1	forward	0.09	0.09	0.113784	1.08206	0.272343	0.676095
hypothetical protein CDS	CD630_32710	CD3271	3830686	3830901	216	1	reverse	0.09	0.09	0.113655	1.08197	0.26744	0.670855
peptidase CDS	CD630_06490	CD0649	771590	773599	2010	1	forward	0.11	0.11	0.113621	1.08194	0.222216	0.609134
rplU CDS	CD630_11610	CD1161	1361218	1361529	312	1	forward	0.34	0.34	0.113283	1.08169	0.0990311	0.25266	rplU
LysR family transcriptional regulator CDS	CD630_26750	CD2675	3090807	3091709	903	1	reverse	0.11	0.11	0.113264	1.08167	0.217434	0.602428
bioB CDS	CD630_21550	CD2155	2493485	2494570	1086	1	forward	0.17	0.17	0.11277	1.0813	0.15567	0.46881	bioB
rimM CDS	CD630_12550	CD1255	1458171	1458686	516	1	forward	0.12	0.12	0.112657	1.08122	0.194259	0.561962	rimM
phosphoglycerate mutase CDS	CD630_18140	CD1814	2096885	2097526	642	1	forward	0.1	0.1	0.112618	1.08119	0.228646	0.622335
sip3 CDS	CD630_13310	CD1331	1545171	1545701	531	1	reverse	0.13	0.13	0.112505	1.0811	0.187638	0.548783	sip3
tuaG CDS	CD630_27720	CD2772	3223292	3224044	753	1	reverse	0.12	0.12	0.112382	1.08101	0.203399	0.580593	tuaG
rpsG CDS	CD630_00690	CD0069	98238	98708	471	1	forward	0.44	0.44	0.112222	1.08089	0.0837467	0.18024	rpsG
LacI family transcriptional regulator CDS	CD630_07760	CD0776	946539	947555	1017	1	forward	0.18	0.18	0.111803	1.08058	0.145664	0.442762
ATPase CDS	CD630_05910	CD0591	713720	715819	2100	1	reverse	0.19	0.19	0.111536	1.08038	0.140609	0.427642
radical SAM family protein CDS	CD630_27490	CD2749	3191324	3192703	1380	1	reverse	0.18	0.18	0.111327	1.08022	0.142815	0.435672
hypothetical protein CDS	CD630_14182	CD1418B	1644762	1644914	153	1	forward	0.04	0.04	0.110744	1.07978	0.563707	0.844253
4-hydroxyphenylacetate decarboxylase activating enzyme CDS	CD630_01550	CD0155	205002	205952	951	1	forward	0.22	0.22	0.109988	1.07922	0.122847	0.370613
hypothetical protein CDS	CD630_25171	CD2517A	2908175	2908333	159	1	reverse	0.09	0.09	0.109951	1.07919	0.238941	0.645401
two-component sensor histidine kinase CDS	CD630_30530	CD3053	3545897	3546916	1020	1	reverse	0.1	0.1	0.109831	1.0791	0.231248	0.634823
terminase large subunit CDS	CD630_09440	CD0944	1113303	1114544	1242	1	forward	0.08	0.08	0.109781	1.07906	0.281059	0.696096
hypothetical protein CDS	CD630_02810	CD0281	341439	342170	732	1	reverse	0.08	0.08	0.109771	1.07906	0.283042	0.698146
LacI family transcriptional regulator CDS	CD630_07960	CD0796	966845	967849	1005	1	reverse	0.17	0.17	0.10945	1.07882	0.150342	0.46661
PTS system lactose/cellobiose-family transportersubunit IIA CDS	CD630_01350	CD0135	182647	182955	309	1	forward	0.03	0.03	0.109424	1.0788	0.700756	0.875914
rpmD CDS	CD630_00881	CD0088A	111238	111423	186	1	forward	0.19	0.19	0.109151	1.07859	0.137256	0.426477	rpmD
TetR family transcriptional regulator CDS	CD630_20420	CD2042	2354783	2355340	558	1	reverse	0.11	0.11	0.109063	1.07853	0.214128	0.610517
conjugative transposon protein CDS	CD630_04170	CD0417	486717	487106	390	1	forward	0.04	0.04	0.108955	1.07845	0.491281	0.824487
acdB CDS	CD630_03990	CD0399	471487	472620	1134	1	forward	0.28	0.28	0.108365	1.07801	0.10766	0.314154	acdB
rplX CDS	CD630_00830	CD0083	108205	108510	306	1	forward	0.21	0.21	0.107983	1.07772	0.126059	0.391661	rplX
phosphatidylethanolamine-binding regulatory protein CDS	CD630_31670	CD3167	3699896	3700393	498	1	forward	0.18	0.18	0.107689	1.0775	0.142238	0.448987
cobT CDS	CD630_34390	CD3439	4029631	4030677	1047	1	reverse	0.14	0.14	0.107617	1.07745	0.169587	0.525702	cobT
polysaccharide deacetylase CDS	CD630_27190	CD2719	3154447	3155385	939	1	forward	0.12	0.12	0.107616	1.07745	0.19102	0.57318
xanthine/uracile permease CDS	CD630_20900	CD2090	2412995	2414356	1362	1	reverse	0.06	0.06	0.107454	1.07732	0.323674	0.739904
PTS system mannose/fructose/sorbose transporter subunit IIB CDS	CD630_02850	CD0285	347142	347639	498	1	forward	0.04	0.04	0.106922	1.07693	0.448287	0.811484
two-component sensor histidine kinase CDS	CD630_09970	CD0997	1163149	1166697	3549	1	forward	0.13	0.13	0.106559	1.07666	0.182561	0.559427
LytR family transcriptional regulator CDS	CD630_06180	CD0618	742379	742816	438	1	reverse	0.04	0.04	0.105655	1.07598	0.534047	0.843172
AraC family transcriptional regulator CDS	CD630_04540	CD0454	538777	539613	837	1	forward	0.29	0.29	0.105365	1.07577	0.100205	0.293031
NAD(P)-binding protein CDS	CD630_17100	CD1710	1985501	1985872	372	1	forward	0.1	0.1	0.104695	1.07527	0.21214	0.621648
feoA CDS	CD630_32730	CD3273	3831640	3831858	219	1	forward	0.27	0.27	0.104383	1.07503	0.103921	0.315163	feoA
cell wall hydrolase CDS	CD630_18570	CD1857	2147674	2149836	2163	1	forward	0.07	0.07	0.104332	1.075	0.294187	0.722856
tcdA CDS	CD630_06630	CD0663	795843	803975	8133	1	forward	0.31	0.31	0.104328	1.07499	0.0955848	0.275065	tcdA
pepA CDS	CD630_13000	CD1300	1505541	1506992	1452	1	forward	0.14	0.14	0.104283	1.07496	0.165584	0.528831	pepA
protein translocase subunit YajC CDS	CD630_28010	CD2801	3272149	3272442	294	1	reverse	0.11	0.11	0.104236	1.07493	0.205146	0.611378
zinc-binding dehydrogenase CDS	CD630_28430	CD2843	3325313	3326311	999	1	reverse	0.12	0.12	0.104147	1.07486	0.180658	0.564285
selD CDS	CD630_24960	CD2496	2880768	2881718	951	1	reverse	0.13	0.13	0.10398	1.07473	0.170326	0.541545	selD
cbiC CDS	CD630_34300	CD3430	4020749	4021381	633	1	reverse	0.1	0.1	0.102721	1.0738	0.205675	0.617473	cbiC
hypothetical protein CDS	CD630_12710	CD1271	1476366	1476710	345	1	forward	0.04	0.04	0.102284	1.07347	0.449712	0.820079
hypothetical protein CDS	CD630_23640	CD2364	2731997	2732221	225	1	reverse	0.22	0.22	0.1022	1.07341	0.11562	0.376733
hypothetical protein CDS	CD630_21530	CD2153	2491975	2492226	252	1	forward	0.09	0.09	0.101785	1.0731	0.241292	0.673146
membrane protein CDS	CD630_36330	CD3633	4241742	4242548	807	1	reverse	0.09	0.09	0.101554	1.07293	0.227468	0.65527
nicotinate phosphribosyltransferase CDS	CD630_35430	CD3543	4137954	4139384	1431	1	forward	0.19	0.19	0.100736	1.07232	0.126665	0.426444
MarR family transcriptional regulator CDS	CD630_13350	CD1335	1549630	1550082	453	1	forward	0.05	0.05	0.100458	1.07211	0.401918	0.802629
HTH-type transcriptional regulator CDS	CD630_33300	CD3330	3894170	3894526	357	1	forward	0.12	0.12	0.100452	1.07211	0.174646	0.565174
membrane protein CDS	CD630_03930	CD0393	464469	464996	528	1	reverse	0.2	0.2	0.100185	1.07191	0.122101	0.411928
PTS system mannose/fructose/sorbose transporter subunit IIC CDS	CD630_02880	CD0288	348576	349331	756	1	forward	0.09	0.09	0.0996674	1.07153	0.231557	0.666889
trxB CDS	CD630_21170	CD2117	2449604	2450512	909	1	reverse	0.03	0.03	0.0994374	1.07136	0.621903	0.872966	trxB
hypothetical protein CDS	CD630_22280	CD2228	2578422	2579222	801	1	reverse	0.12	0.12	0.099019	1.07104	0.17719	0.576279
phosphoesterase CDS	CD630_36030	CD3603	4210403	4211254	852	1	reverse	0.11	0.11	0.0989461	1.07099	0.188403	0.599456
membrane protein CDS	CD630_08510	CD0851	1027306	1027704	399	1	reverse	0.08	0.08	0.098924	1.07097	0.258846	0.702333
flgB CDS	CD630_02450	CD0245	309272	309589	318	1	forward	0.08	0.08	0.0984356	1.07061	0.236475	0.677218	flgB
HTH-type transcriptional regulator CDS	CD630_03700	CD0370	440311	440511	201	1	reverse	0.07	0.07	0.0984302	1.07061	0.266146	0.711505
ornithine cyclodeaminase CDS	CD630_05440	CD0544	649018	650007	990	1	forward	0.19	0.19	0.0982965	1.07051	0.124448	0.429609
membrane protein CDS	CD630_18530	CD1853	2143794	2144657	864	1	forward	0.07	0.07	0.0980992	1.07036	0.265359	0.711617
multidrug family ABC transporter ATP-binding protein CDS	CD630_03660	CD0366	437439	438365	927	1	reverse	0.15	0.15	0.0976457	1.07003	0.146932	0.506331
rpsD CDS	CD630_00970	CD0097	116311	116934	624	1	forward	0.21	0.21	0.0964324	1.06913	0.111939	0.388977	rpsD
multidrug family ABC transporter permease CDS	CD630_17540	CD1754	2032847	2033530	684	1	forward	0.09	0.09	0.0962981	1.06903	0.210143	0.646772
hypothetical protein CDS	CD630_29360	CD2936	3418525	3419520	996	1	reverse	0.03	0.03	0.0961663	1.06893	0.637808	0.880152
permease CDS	CD630_06510	CD0651	775587	776777	1191	1	forward	0.09	0.09	0.09601	1.06881	0.214012	0.653706
hypothetical protein CDS	CD630_08970	CD0897	1079499	1079849	351	1	forward	0.06	0.06	0.0955257	1.06845	0.320484	0.765652
hypothetical protein CDS	CD630_31630	CD3163	3694827	3695318	492	1	reverse	0.03	0.03	0.0952465	1.06825	0.492759	0.84673
etfA1 CDS	CD630_04010	CD0401	473457	474494	1038	1	forward	0.18	0.18	0.0948656	1.06797	0.124437	0.445845	etfA1
ilvC CDS	CD630_15650	CD1565	1811480	1812469	990	1	forward	0.12	0.12	0.0946131	1.06778	0.17069	0.579375	ilvC
hypothetical protein CDS	CD630_22220	CD2222	2573007	2573933	927	1	forward	0.14	0.14	0.094313	1.06756	0.150098	0.529779
PTS system glucose-like transporter subunit IIA CDS	CD630_25120	CD2512	2900577	2901059	483	1	reverse	0.06	0.06	0.0941793	1.06746	0.28081	0.737335
hfq CDS	CD630_19740	CD1974	2275970	2276230	261	1	reverse	0.13	0.13	0.0936934	1.0671	0.15906	0.55583	hfq
PTS system sorbitol-like transporter subunit IIA CDS	CD630_24140	CD2414	2787279	2787635	357	1	reverse	0.05	0.05	0.0933256	1.06683	0.372811	0.802333
hypothetical protein CDS	CD630_01111	CD0111A	155947	156066	120	1	forward	0.02	0.02	0.0931365	1.06669	0.712997	0.896071
TrmB family transcriptional regulator CDS	CD630_30340	CD3034	3524014	3524766	753	1	forward	0.06	0.06	0.092802	1.06644	0.315665	0.768767
multiprotein-complex assembly TPR repeat-containing protein CDS	CD630_21230	CD2123	2457436	2459307	1872	1	reverse	0.12	0.12	0.0925363	1.06624	0.167225	0.580015
recombination function protein CDS	CD630_29440	CD2944	3423205	3423795	591	1	reverse	0.03	0.03	0.0924369	1.06617	0.596411	0.87683
ftsH1 CDS	CD630_18280	CD1828	2114054	2115871	1818	1	forward	0.06	0.06	0.0924204	1.06616	0.306759	0.763201	ftsH1
hydrolase beta-lactamase-like CDS	CD630_27420	CD2742	3182464	3183078	615	1	reverse	0.31	0.31	0.0923896	1.06613	0.0857952	0.281542
hypothetical protein CDS	CD630_14960	CD1496	1732788	1733963	1176	1	reverse	0.19	0.19	0.0922383	1.06602	0.115747	0.42551
two-component sensor histidine kinase CDS	CD630_14650	CD1465	1693059	1694312	1254	1	forward	0.11	0.11	0.0917192	1.06564	0.173438	0.596924
prdF CDS	CD630_32370	CD3237	3789848	3790855	1008	1	reverse	0.13	0.13	0.0916614	1.0656	0.148026	0.535767	prdF
thiH CDS	CD630_21560	CD2156	2494571	2495947	1377	1	forward	0.13	0.13	0.0914059	1.06541	0.154439	0.553945	thiH
MarR family transcriptional regulator CDS	CD630_22120	CD2212	2564716	2565177	462	1	reverse	0.04	0.04	0.0910968	1.06518	0.444103	0.837474
hypothetical protein CDS	CD630_30430	CD3043	3536009	3537070	1062	1	reverse	0.15	0.15	0.0909465	1.06507	0.133799	0.496679
hypothetical protein CDS	CD630_17280	CD1728	2000501	2000824	324	1	forward	0.05	0.05	0.0908383	1.06499	0.371864	0.807015
MATE family drug/sodium antiporter CDS	CD630_01690	CD0169	224053	225429	1377	1	reverse	0.22	0.22	0.0908238	1.06498	0.103633	0.380814
PTS operon transcription antiterminator CDS	CD630_34470	CD3447	4037975	4039876	1902	1	reverse	0.06	0.06	0.0906924	1.06488	0.309979	0.769846
alpha-hydroxy acid dehydrogenase CDS	CD630_23870	CD2387	2756823	2757845	1023	1	forward	0.18	0.18	0.0904498	1.0647	0.119819	0.450318
rpoB CDS	CD630_00660	CD0066	90160	93876	3717	1	forward	0.13	0.13	0.09034	1.06462	0.153992	0.557437	rpoB
cheY CDS	CD630_05330	CD0533	638828	639190	363	1	forward	0.11	0.11	0.0901404	1.06447	0.176555	0.609666	cheY
HTH-type transcriptional regulator CDS	CD630_18640	CD1864	2165646	2165876	231	1	forward	0.07	0.07	0.0899226	1.06431	0.258415	0.727857
multidrug family ABC transporter ATP-binding protein CDS	CD630_06530	CD0653	778334	779191	858	1	forward	0.1	0.1	0.0896831	1.06414	0.180028	0.618369
spaR CDS	CD630_04810	CD0481	569476	570168	693	1	forward	0.09	0.09	0.0894488	1.06396	0.201725	0.657462	spaR
hypothetical protein CDS	CD630_32920	CD3292	3854796	3855239	444	1	reverse	0.03	0.03	0.0894257	1.06395	0.547861	0.87034
pyridoxal phosphate-dependent transferase CDS	CD630_19730	CD1973	2274563	2275843	1281	1	reverse	0.08	0.08	0.0891707	1.06376	0.228712	0.696624
nitrate/sulfonate/taurine ABC transporter permease CDS	CD630_10000	CD1000	1169889	1170674	786	1	forward	0.08	0.08	0.0890163	1.06364	0.221977	0.688408
[FeFe] hydrogenase H-cluster maturation GTPase HydF CDS	CD630_21540	CD2154	2492241	2493449	1209	1	forward	0.11	0.11	0.0888073	1.06349	0.170919	0.603351
ATPase CDS	CD630_36020	CD3602	4209384	4210118	735	1	forward	0.07	0.07	0.0887526	1.06345	0.260591	0.733419
terminase large subunit CDS	CD630_29220	CD2922	3408097	3409338	1242	1	reverse	0.04	0.04	0.0886609	1.06338	0.381758	0.816349
sugar family ABC transporter ATP-binding protein CDS	CD630_24560	CD2456	2833085	2834194	1110	1	forward	0.13	0.13	0.088596	1.06333	0.14679	0.546139
asnC CDS	CD630_22450	CD2245	2596973	2598370	1398	1	reverse	0.32	0.32	0.0884942	1.06326	0.0797731	0.26729	asnC
rplL CDS	CD630_00640	CD0064	88144	88509	366	1	forward	0.2	0.2	0.0882612	1.06309	0.107022	0.409542	rplL
ptsG-A CDS	CD630_26660	CD2666	3079312	3079803	492	1	reverse	0.13	0.13	0.0882441	1.06308	0.149431	0.554831	ptsG-A	Spo0A-dependent
fba CDS	CD630_04030	CD0403	476743	477669	927	1	reverse	0.13	0.13	0.0878198	1.06276	0.14536	0.545742	fba
signaling protein CDS	CD630_36250	CD3625	4231767	4234274	2508	1	reverse	0.19	0.19	0.0876191	1.06262	0.109301	0.422765
hypothetical protein CDS	CD630_09231	CD0923A	1101552	1101710	159	1	forward	0.03	0.03	0.087236	1.06233	0.498592	0.861107
hypothetical protein CDS	CD630_09241	CD0924A	1101880	1102005	126	1	forward	0.03	0.03	0.087236	1.06233	0.498592	0.861107
hypothetical protein CDS	CD630_09341	CD0934A	1107447	1107560	114	1	forward	0.03	0.03	0.087236	1.06233	0.498592	0.861107
resolvase/integrase CDS	CD630_29420	CD2942	3422013	3422186	174	1	reverse	0.03	0.03	0.087236	1.06233	0.498592	0.861107
cell wall binding protein CDS	CD630_27980	CD2798	3267136	3268539	1404	1	reverse	0.13	0.13	0.0869162	1.0621	0.149436	0.560816
murI CDS	CD630_35620	CD3562	4163763	4164569	807	1	reverse	0.12	0.12	0.0867006	1.06194	0.156678	0.580012	murI
lipoprotein CDS	CD630_17660	CD1766	2043317	2043781	465	1	forward	0.07	0.07	0.0862324	1.06159	0.245705	0.725619
transcriptional regulator CDS	CD630_21320	CD2132	2468154	2468357	204	1	reverse	0.13	0.13	0.0862269	1.06159	0.13957	0.536705
beta-lactams repressor CDS	CD630_12390	CD1239	1442312	1442701	390	1	forward	0.04	0.04	0.0861666	1.06155	0.382772	0.821892		Spo0A-dependent
greA CDS	CD630_35530	CD3553	4154234	4154713	480	1	reverse	0.07	0.07	0.0859023	1.06135	0.236431	0.716359	greA
conjugative transposon protein CDS	CD630_33870	CD3387	3959235	3960044	810	1	reverse	0.12	0.12	0.0847808	1.06053	0.147232	0.564728
cell surface protein CDS	CD630_04200	CD0420	491809	493350	1542	1	forward	0.04	0.04	0.0845577	1.06036	0.412577	0.837611
MarR family transcriptional regulator CDS	CD630_15690	CD1569	1817499	1818065	567	1	reverse	0.07	0.07	0.0840959	1.06002	0.243036	0.729326
hypothetical protein CDS	CD630_35940	CD3594	4199793	4200707	915	1	reverse	0.13	0.13	0.0837198	1.05975	0.137569	0.542812
hypothetical protein CDS	CD630_12470	CD1247	1448300	1448755	456	1	forward	0.14	0.14	0.0835734	1.05964	0.132142	0.52709
lipoprotein CDS	CD630_12320	CD1232	1431361	1432182	822	1	reverse	0.08	0.08	0.083336	1.05947	0.206585	0.686656		Spo0A-dependent
rplR CDS	CD630_00870	CD0087	110325	110693	369	1	forward	0.16	0.16	0.0833348	1.05946	0.119999	0.487391	rplR
truB CDS	CD630_13140	CD1314	1523747	1524652	906	1	forward	0.09	0.09	0.0824259	1.0588	0.188788	0.662397	truB
MORN repeat-containing protein CDS	CD630_14420	CD1442	1673358	1674167	810	1	forward	0.06	0.06	0.0820864	1.05855	0.24487	0.737455
nitroreductase CDS	CD630_32050	CD3205	3752057	3752650	594	1	forward	0.09	0.09	0.0818415	1.05837	0.177842	0.645379
ord CDS	CD630_04420	CD0442	526013	527080	1068	1	forward	0.04	0.04	0.0816612	1.05824	0.412014	0.842889	ord
hypothetical protein CDS	CD630_26270	CD2627	3034885	3035154	270	1	reverse	0.07	0.07	0.0813166	1.05798	0.232482	0.726507
add CDS	CD630_17470	CD1747	2024021	2025010	990	1	forward	0.08	0.08	0.08049	1.05738	0.208049	0.698845	add
HTH-type transcriptional regulator CDS	CD630_04270	CD0427	507601	507825	225	1	forward	0.13	0.13	0.0799051	1.05695	0.133303	0.548891
PTS system alpha-glucoside-specific transporter subunit IIA CDS	CD630_30580	CD3058	3551874	3552350	477	1	reverse	0.04	0.04	0.0796612	1.05677	0.343967	0.816852
two-component sensor histidine kinase CDS	CD630_16890	CD1689	1961868	1963100	1233	1	forward	0.13	0.13	0.0796456	1.05676	0.136844	0.560554
hypothetical protein CDS	CD630_08980	CD0898	1080111	1081616	1506	1	forward	0.15	0.15	0.0796058	1.05673	0.117323	0.497443
LrgA family transporter CDS	CD630_14390	CD1439	1670677	1671048	372	1	forward	0.06	0.06	0.0793877	1.05657	0.23804	0.738753
4hbD CDS	CD630_23380	CD2338	2704760	2705878	1119	1	reverse	0.06	0.06	0.0792116	1.05644	0.240493	0.741875	4hbD
signaling protein CDS	CD630_16510	CD1651	1913736	1915595	1860	1	forward	0.08	0.08	0.0786375	1.05602	0.207467	0.704661
tyrS CDS	CD630_15210	CD1521	1763201	1764409	1209	1	forward	0.21	0.21	0.0785694	1.05597	0.0924944	0.395631	tyrS
sodium:solute symporter CDS	CD630_06820	CD0682	825569	827167	1599	1	forward	0.08	0.08	0.0784964	1.05592	0.191296	0.681556
lipoprotein CDS	CD630_05450	CD0545	650099	650710	612	1	forward	0.08	0.08	0.0776692	1.05531	0.190952	0.684194
cell surface protein CDS	CD630_03860	CD0386	453566	456610	3045	1	reverse	0.05	0.05	0.0775484	1.05522	0.298131	0.794775
iscR CDS	CD630_12780	CD1278	1484813	1485259	447	1	forward	0.12	0.12	0.0765981	1.05453	0.132754	0.563945	iscR
rplC CDS	CD630_00730	CD0073	102884	103513	630	1	forward	0.13	0.13	0.0764724	1.05444	0.124872	0.54027	rplC
argB CDS	CD630_20320	CD2032	2343778	2344638	861	1	reverse	0.02	0.02	0.0755982	1.0538	0.703193	0.914387	argB
D-isomer specific 2-hydroxyacid dehydrogenase CDS	CD630_33100	CD3310	3875484	3876422	939	1	reverse	0.03	0.03	0.0753803	1.05364	0.510638	0.882643
hypothetical protein CDS	CD630_23660	CD2366	2733352	2733810	459	1	reverse	0.18	0.18	0.0753263	1.0536	0.0976414	0.440435
two-component response regulator CDS	CD630_05210	CD0521	622259	622963	705	1	forward	0.09	0.09	0.0750912	1.05343	0.17213	0.662658
two-component response regulator CDS	CD630_16710	CD1671	1947076	1947801	726	1	forward	0.09	0.09	0.0750889	1.05343	0.167733	0.654391
hypothetical protein CDS	CD630_15100	CD1510	1746886	1747533	648	1	reverse	0.07	0.07	0.074527	1.05302	0.198981	0.708001
membrane protein CDS	CD630_11270	CD1127	1325702	1326145	444	1	forward	0.05	0.05	0.0743573	1.05289	0.266497	0.780232
metY CDS	CD630_18250	CD1825	2110904	2112169	1266	1	forward	0.09	0.09	0.0741193	1.05272	0.166872	0.65692	metY
conjugative transposon protein CDS	CD630_04140	CD0414	485335	485550	216	1	forward	0.03	0.03	0.0738835	1.05255	0.464487	0.873618
rpsZ CDS	CD630_00841	CD0084A	109100	109285	186	1	forward	0.15	0.15	0.0731005	1.05198	0.109942	0.506116	rpsZ
hadI CDS	CD630_03960	CD0396	468271	469071	801	1	forward	0.19	0.19	0.0728882	1.05182	0.0909207	0.422745	hadI
ABC transporter permease CDS	CD630_35840	CD3584	4183531	4186077	2547	1	reverse	0.09	0.09	0.0727632	1.05173	0.17	0.668637
acoB CDS	CD630_00370	CD0037	59447	60433	987	1	forward	0.04	0.04	0.0726424	1.05164	0.309587	0.814486	acoB
hypothetical protein CDS	CD630_01110	CD0111	154769	155950	1182	1	forward	0.16	0.16	0.0725918	1.0516	0.104526	0.487376
sigma-54 dependent transcriptional regulator CDS	CD630_27000	CD2700	3119409	3121433	2025	1	forward	0.07	0.07	0.0724946	1.05153	0.209466	0.729273
ABC transporter ATP-binding protein CDS	CD630_15390	CD1539	1786707	1787453	747	1	forward	0.04	0.04	0.0718745	1.05108	0.336498	0.830862
rpsK CDS	CD630_00960	CD0096	115881	116279	399	1	forward	0.15	0.15	0.071641	1.05091	0.10522	0.495954	rpsK
replication initiation factor CDS	CD630_03810	CD0381	449360	450472	1113	1	reverse	0.03	0.03	0.0716346	1.05091	0.418464	0.864078
glnS CDS	CD630_20590	CD2059	2373865	2375529	1665	1	forward	0.3	0.3	0.071075	1.0505	0.0665183	0.285294	glnS
hypothetical protein CDS	CD630_02430	CD0243	305998	306738	741	1	forward	0.06	0.06	0.0705731	1.05013	0.241496	0.770109
peptidase CDS	CD630_35700	CD3570	4170784	4171722	939	1	reverse	0.08	0.08	0.0702819	1.04992	0.179676	0.69568
tlpB CDS	CD630_13120	CD1312	1522193	1523311	1119	1	forward	0.09	0.09	0.0702645	1.04991	0.161557	0.66362	tlpB
DeoR family transcriptional regulator CDS	CD630_14880	CD1488	1722905	1723849	945	1	forward	0.04	0.04	0.0701924	1.04986	0.293464	0.810962
ABC transporter ATP-binding protein CDS	CD630_07850	CD0785	957802	959352	1551	1	forward	0.14	0.14	0.0696673	1.04947	0.109575	0.524911
potC CDS	CD630_10260	CD1026	1197700	1198428	729	1	forward	0.1	0.1	0.0696127	1.04943	0.147304	0.636515	potC
hypothetical protein CDS	CD630_28900	CD2890	3381114	3381818	705	1	reverse	0.07	0.07	0.0695506	1.04939	0.196669	0.723606
aspC CDS	CD630_01070	CD0107	136463	137647	1185	1	reverse	0.06	0.06	0.0693219	1.04922	0.23132	0.764421	aspC
RpiR family transcriptional regulator CDS	CD630_04650	CD0465	554084	554833	750	1	forward	0.04	0.04	0.0690909	1.04906	0.350677	0.843811
hypothetical protein CDS	CD630_14970	CD1497	1734230	1734706	477	1	forward	0.04	0.04	0.0690672	1.04904	0.338089	0.838129
rpsE CDS	CD630_00880	CD0088	110714	111223	510	1	forward	0.09	0.09	0.0689882	1.04898	0.153123	0.652321	rpsE
hypothetical protein CDS	CD630_33682	CD3368B	3936389	3936565	177	1	forward	0.05	0.05	0.0689183	1.04893	0.242012	0.775819
membrane protein CDS	CD630_27770	CD2777	3227832	3228989	1158	1	reverse	0.04	0.04	0.0688368	1.04887	0.310367	0.824476
cystine/aminoacid family ABC transporter permease CDS	CD630_21750	CD2175	2516146	2516808	663	1	reverse	0.09	0.09	0.0685468	1.04866	0.161743	0.671711
GTP-binding protein HflX CDS	CD630_22090	CD2209	2558581	2559858	1278	1	reverse	0.16	0.16	0.0682048	1.04841	0.0953284	0.474318
amino acid family ABC transporter substrate-binding protein CDS	CD630_07500	CD0750	917795	918610	816	1	forward	0.07	0.07	0.0680232	1.04828	0.196011	0.728563
rbsR CDS	CD630_02980	CD0298	359091	360104	1014	1	forward	0.07	0.07	0.0680197	1.04828	0.19134	0.722221	rbsR
nagB CDS	CD630_10110	CD1011	1179136	1179885	750	1	forward	0.09	0.09	0.0679497	1.04823	0.154099	0.659251	nagB
hypothetical protein CDS	CD630_06052	CD0605B	728177	728326	150	1	reverse	0.06	0.06	0.0669694	1.04751	0.22282	0.763754
hypothetical protein CDS	CD630_03210	CD0321	387748	387936	189	1	reverse	0.06	0.06	0.0661659	1.04693	0.226605	0.770295
transcriptional regulator CDS	CD630_05230	CD0523	627357	628643	1287	1	forward	0.12	0.12	0.0660537	1.04685	0.118184	0.576226
fliK CDS	CD630_02530	CD0253	315539	316744	1206	1	forward	0.05	0.05	0.0659995	1.04681	0.237621	0.781203	fliK
glyoxalase CDS	CD630_19450	CD1945	2241418	2241879	462	1	reverse	0.06	0.06	0.0657219	1.04661	0.227744	0.772904
bglA CDS	CD630_31150	CD3115	3626875	3628329	1455	1	reverse	0.06	0.06	0.065694	1.04659	0.20143	0.74432	bglA
dxs CDS	CD630_12070	CD1207	1404562	1406427	1866	1	forward	0.09	0.09	0.0650386	1.04611	0.141887	0.646676	dxs
rpoA CDS	CD630_00980	CD0098	117012	117959	948	1	forward	0.15	0.15	0.0646581	1.04584	0.0943523	0.493165	rpoA
hypothetical protein CDS	CD630_07360	CD0736	898196	898546	351	1	forward	0.06	0.06	0.0643449	1.04561	0.197914	0.745093
bglA CDS	CD630_31240	CD3124	3637050	3638483	1434	1	reverse	0.06	0.06	0.063959	1.04533	0.209796	0.760471	bglA
rplF CDS	CD630_00860	CD0086	109747	110289	543	1	forward	0.12	0.12	0.0634026	1.04493	0.113031	0.574844	rplF
lipid kinase CDS	CD630_20600	CD2060	2375636	2376535	900	1	reverse	0.11	0.11	0.0633483	1.04489	0.120509	0.599116
membrane protein CDS	CD630_08300	CD0830	1004970	1006154	1185	1	forward	0.1	0.1	0.0632014	1.04478	0.125567	0.614733
ABC transporter permease CDS	CD630_06540	CD0654	779194	779832	639	1	forward	0.03	0.03	0.0629323	1.04459	0.338894	0.852681
membrane protein CDS	CD630_28210	CD2821	3293302	3293949	648	1	reverse	0.04	0.04	0.062714	1.04443	0.270625	0.816742
hypothetical protein CDS	CD630_29120	CD2912	3401767	3402192	426	1	reverse	0.03	0.03	0.0626536	1.04438	0.372956	0.86659
PTS operon transcription antiterminator CDS	CD630_24160	CD2416	2788098	2790071	1974	1	reverse	0.05	0.05	0.062383	1.04419	0.24799	0.801385
rplW CDS	CD630_00750	CD0075	104166	104456	291	1	forward	0.13	0.13	0.0623251	1.04415	0.106016	0.556612	rplW
hypothetical protein CDS	CD630_27120	CD2712	3137498	3138337	840	1	reverse	0.08	0.08	0.0618967	1.04384	0.149941	0.679749
rplN CDS	CD630_00820	CD0082	107813	108181	369	1	forward	0.11	0.11	0.0615379	1.04358	0.11726	0.599724	rplN
hypothetical protein CDS	CD630_18150	CD1815	2097550	2098803	1254	1	forward	0.06	0.06	0.0610047	1.04319	0.182075	0.737586
AraC family transcriptional regulator CDS	CD630_20180	CD2018	2328810	2329706	897	1	reverse	0.04	0.04	0.0609998	1.04319	0.283965	0.829912
sbcD CDS	CD630_10420	CD1042	1231739	1232950	1212	1	forward	0.1	0.1	0.0608336	1.04307	0.1227	0.62004	sbcD
sodium:alanine symporter CDS	CD630_22760	CD2276	2640783	2642150	1368	1	forward	0.06	0.06	0.0605671	1.04288	0.203679	0.766187
conjugative transposon protein CDS	CD630_18480	CD1848	2139742	2140227	486	1	forward	0.03	0.03	0.0605121	1.04284	0.419001	0.885169
rpsQ CDS	CD630_00810	CD0081	107533	107787	255	1	forward	0.1	0.1	0.0602815	1.04267	0.120165	0.615908	rpsQ
HAD superfamily hydrolase CDS	CD630_27640	CD2764	3211998	3212786	789	1	reverse	0.06	0.06	0.0602693	1.04266	0.181438	0.739756
rpsS CDS	CD630_00770	CD0077	105351	105632	282	1	forward	0.09	0.09	0.0600358	1.04249	0.143462	0.675597	rpsS
rpsF CDS	CD630_36630	CD3663	4274033	4274311	279	1	reverse	0.14	0.14	0.0597797	1.04231	0.0958945	0.533028	rpsF
ribosome maturation factor RimP CDS	CD630_13060	CD1306	1516267	1516728	462	1	forward	0.05	0.05	0.059663	1.04222	0.228149	0.7937
sugar family ABC transporter substrate-binding protein CDS	CD630_15890	CD1589	1842496	1843458	963	1	forward	0.06	0.06	0.0595329	1.04213	0.205663	0.772223
dltA CDS	CD630_28530	CD2853	3335029	3336543	1515	1	reverse	0.04	0.04	0.0593709	1.04201	0.252421	0.814049	dltA
mobilization protein CDS	CD630_11010	CD1101	1292761	1293090	330	1	forward	0.01	0.01	0.0592857	1.04195	0.715907	0.934001
site-specific integrase CDS	CD630_29520	CD2952	3427501	3428859	1359	1	forward	0.08	0.08	0.058509	1.04139	0.147527	0.691665
conjugative transposon protein CDS	CD630_18520	CD1852	2143559	2143774	216	1	forward	0.03	0.03	0.0579683	1.041	0.307986	0.850706
type IV prepilin peptidase CDS	CD630_35040	CD3504	4094810	4095592	783	1	reverse	0.09	0.09	0.0574108	1.0406	0.129939	0.658612
cell wall hydrolase/autolysin CDS	CD630_28940	CD2894	3383691	3384506	816	1	reverse	0.02	0.02	0.0571778	1.04043	0.4626	0.901631
single-strand DNA-binding protein CDS	CD630_18630	CD1863	2164847	2165506	660	1	forward	0.02	0.02	0.0571447	1.0404	0.47531	0.904304
membrane-associated phosphatase CDS	CD630_26900	CD2690	3108961	3109893	933	1	reverse	0.06	0.06	0.056922	1.04024	0.173058	0.742217
hypothetical protein CDS	CD630_14380	CD1438	1669137	1670495	1359	1	forward	0.03	0.03	0.0569175	1.04024	0.365045	0.876097
hypothetical protein CDS	CD630_36660	CD3666	4276023	4276286	264	1	reverse	0.07	0.07	0.0564315	1.03989	0.159991	0.724301
hypothetical protein CDS	CD630_32130	CD3213	3758515	3758766	252	1	reverse	0.06	0.06	0.0563726	1.03985	0.173233	0.744867
rpe CDS	CD630_23190	CD2319	2682067	2682732	666	1	reverse	0.06	0.06	0.0560658	1.03963	0.170404	0.742142	rpe
hypothetical protein CDS	CD630_23600	CD2360	2729407	2729892	486	1	reverse	0.1	0.1	0.0556953	1.03936	0.1193	0.640608
oxidoreductase Fe-S subunit CDS	CD630_14140	CD1414	1639248	1640183	936	1	reverse	0.1	0.1	0.0556115	1.0393	0.115165	0.629177
phnJ CDS	CD630_35350	CD3535	4130233	4131102	870	1	reverse	0.02	0.02	0.0555688	1.03927	0.496476	0.910882	phnJ
MarR family transcriptional regulator CDS	CD630_28270	CD2827	3299417	3299863	447	1	reverse	0.04	0.04	0.0550806	1.03892	0.240794	0.819066
two-component sensor histidine kinase CDS	CD630_03190	CD0319	386129	387052	924	1	reverse	0.06	0.06	0.0545544	1.03854	0.168598	0.746258
type II secretion system protein CDS	CD630_32950	CD3295	3856578	3857663	1086	1	reverse	0.08	0.08	0.0544858	1.03849	0.142577	0.702349
hemB CDS	CD630_34190	CD3419	4010120	4011085	966	1	reverse	0.1	0.1	0.0531102	1.0375	0.109307	0.627051	hemB
conjugative transposon protein CDS	CD630_18670	CD1867	2168793	2169254	462	1	forward	0.08	0.08	0.0527927	1.03727	0.137909	0.701863
ABC transporter permease CDS	CD630_03370	CD0337	408668	411244	2577	1	reverse	0.03	0.03	0.0526188	1.03715	0.305756	0.863364
MATE family drug/sodium antiporter CDS	CD630_14180	CD1418	1642283	1643638	1356	1	reverse	0.08	0.08	0.0511014	1.03606	0.131291	0.697112
hypothetical protein CDS	CD630_29240	CD2924	3410090	3410317	228	1	reverse	0.01	0.01	0.0510216	1.036	0.632357	0.935693
tlpA CDS	CD630_25540	CD2554	2954592	2954699	108	1	reverse	0.05	0.05	0.0506831	1.03576	0.180515	0.778887	tlpA
hypothetical protein CDS	CD630_09190	CD0919	1100110	1100364	255	1	forward	0.01	0.01	0.05066	1.03574	0.66373	0.93916
cell wall hydrolase CDS	CD630_03720	CD0372	441526	442533	1008	1	reverse	0.03	0.03	0.0505373	1.03565	0.353492	0.886317
two-component sensor histidine kinase CDS	CD630_03610	CD0361	432090	433091	1002	1	reverse	0.06	0.06	0.0504803	1.03561	0.165472	0.760314
serine/threonine-protein kinase and phosphatase CDS	CD630_25780	CD2578	2981778	2983787	2010	1	reverse	0.12	0.12	0.0501768	1.03539	0.0868524	0.563449
glycine betaine/carnitine/choline ABC transporter ATP-binding protein CDS	CD630_32150	CD3215	3760302	3761063	762	1	reverse	0.01	0.01	0.0500447	1.0353	0.621924	0.935865
2-hydroxyacyl-CoA dehydratase CDS	CD630_17490	CD1749	2026038	2027189	1152	1	forward	0.08	0.08	0.0498872	1.03518	0.124372	0.688336
iron-sulfur binding protein CDS	CD630_21690	CD2169	2509503	2510228	726	1	reverse	0.03	0.03	0.0490693	1.0346	0.299693	0.869942
radical SAM domain-containing protein CDS	CD630_07130	CD0713	871523	873277	1755	1	forward	0.05	0.05	0.0485705	1.03424	0.192978	0.801281
homocysteine S-methyltransferase CDS	CD630_35960	CD3596	4202741	4205122	2382	1	reverse	0.07	0.07	0.0485078	1.03419	0.136666	0.722637
conjugative transposon protein CDS	CD630_18680	CD1868	2169244	2170050	807	1	forward	0.16	0.16	0.0481793	1.03396	0.0694584	0.487906
hypothetical protein CDS	CD630_09770	CD0977	1140823	1141527	705	1	forward	0.05	0.05	0.0480929	1.0339	0.190533	0.800723
PTS system glucose-like transporter subunit IIBC CDS	CD630_25100	CD2510	2898140	2899690	1551	1	reverse	0.04	0.04	0.0469173	1.03306	0.216351	0.828319
hypothetical protein CDS	CD630_01981	CD0198A	258083	258208	126	1	forward	0.05	0.05	0.0467941	1.03297	0.187995	0.803429
N-acetylmuramoyl-L-alanine amidase CDS	CD630_27840	CD2784	3236313	3238340	2028	1	reverse	0.07	0.07	0.0467024	1.0329	0.130095	0.719605
nitroreductase CDS	CD630_02170	CD0217	280761	281273	513	1	reverse	0.04	0.04	0.0466986	1.0329	0.234422	0.8421
conjugative transposon antibiotic resistance protein CDS	CD630_25200	CD2520	2911711	2912379	669	1	reverse	0.04	0.04	0.046212	1.03255	0.21282	0.828098
hypothetical protein CDS	CD630_23680	CD2368	2734915	2735115	201	1	reverse	0.06	0.06	0.0462043	1.03254	0.140236	0.741797
LytR family transcriptional regulator CDS	CD630_27660	CD2766	3214395	3215360	966	1	forward	0.03	0.03	0.0461707	1.03252	0.265755	0.862074
two-component sensor histidine kinase CDS	CD630_32660	CD3266	3823265	3825292	2028	1	reverse	0.08	0.08	0.0461664	1.03252	0.118969	0.697976
hypothetical protein CDS	CD630_16850	CD1685	1958913	1959641	729	1	forward	0.03	0.03	0.0461582	1.03251	0.249647	0.853312
rpsJ CDS	CD630_00720	CD0072	102481	102792	312	1	forward	0.08	0.08	0.045943	1.03236	0.114732	0.688834	rpsJ
hypothetical protein CDS	CD630_02420	CD0242	305341	305985	645	1	forward	0.09	0.09	0.0458238	1.03227	0.107498	0.669908
membrane protein CDS	CD630_19850	CD1985	2289019	2289357	339	1	forward	0.05	0.05	0.0455801	1.0321	0.182479	0.802756
lipoprotein CDS	CD630_01730	CD0173	229435	230502	1068	1	forward	0.05	0.05	0.045521	1.03206	0.179772	0.800102
cell surface protein CDS	CD630_33920	CD3392	3964200	3967244	3045	1	reverse	0.03	0.03	0.0450963	1.03175	0.29299	0.877675
hisD CDS	CD630_15820	CD1582	1833688	1834953	1266	1	forward	0.04	0.04	0.0450653	1.03173	0.212208	0.831823	hisD
atpD CDS	CD630_34680	CD3468	4058907	4060301	1395	1	reverse	0.04	0.04	0.0450639	1.03173	0.199817	0.82157	atpD
transcriptional regulator CDS	CD630_31540	CD3154	3683521	3684012	492	1	forward	0.06	0.06	0.0449266	1.03163	0.145282	0.757141
pyruvate phosphate dikinase CDS	CD630_05820	CD0582	695640	698207	2568	1	forward	0.04	0.04	0.0445523	1.03136	0.188132	0.812801
multidrug family ABC transporter permease CDS	CD630_08230	CD0823	998377	999138	762	1	forward	0.04	0.04	0.0439367	1.03092	0.218263	0.840463
rplQ CDS	CD630_00990	CD0099	117980	118321	342	1	forward	0.05	0.05	0.0439218	1.03091	0.154444	0.776114	rplQ
IclR family transcriptional regulator CDS	CD630_24300	CD2430	2805418	2806185	768	1	reverse	0.04	0.04	0.043856	1.03087	0.200386	0.826761
iron family ABC transporter permease CDS	CD630_35260	CD3526	4119691	4121379	1689	1	reverse	0.05	0.05	0.0436012	1.03068	0.163492	0.78971
membrane protein CDS	CD630_18010	CD1801	2082069	2082932	864	1	reverse	0.05	0.05	0.0433705	1.03052	0.165352	0.793097
dltB CDS	CD630_28520	CD2852	3333881	3335029	1149	1	reverse	0.03	0.03	0.0424858	1.02989	0.224791	0.850091	dltB
peptidase CDS	CD630_32540	CD3254	3808047	3809060	1014	1	reverse	0.05	0.05	0.0420617	1.02958	0.147935	0.77616
GntR family transcriptional regulator CDS	CD630_06480	CD0648	770505	771164	660	1	forward	0.02	0.02	0.0419368	1.02949	0.308014	0.891701
atpZ CDS	CD630_34760	CD3476	4065328	4065555	228	1	reverse	0.02	0.02	0.0413202	1.02906	0.375179	0.912303	atpZ
type 11 family methyltransferase CDS	CD630_18920	CD1892	2197194	2197928	735	1	forward	0.05	0.05	0.0409395	1.02878	0.16923	0.808845
scrB CDS	CD630_18050	CD1805	2087647	2089128	1482	1	forward	0.03	0.03	0.040804	1.02869	0.250887	0.870802	scrB
hypothetical protein CDS	CD630_05420	CD0542	647386	647982	597	1	forward	0.04	0.04	0.0404761	1.02845	0.182826	0.824788
carbon-nitrogen hydrolase CDS	CD630_04870	CD0487	577809	578636	828	1	reverse	0.07	0.07	0.0400594	1.02816	0.109712	0.715013
type IA DNA topoisomerase CDS	CD630_04210	CD0421	493445	495151	1707	1	forward	0.02	0.02	0.0400275	1.02813	0.361572	0.911851
sigma-54 dependent transcriptional regulator CDS	CD630_28690	CD2869	3355468	3357360	1893	1	forward	0.03	0.03	0.0399859	1.0281	0.222526	0.857395
HAD superfamily hydrolase CDS	CD630_25730	CD2573	2977865	2978494	630	1	reverse	0.04	0.04	0.0386067	1.02712	0.177334	0.827658
hadB CDS	CD630_03970	CD0397	469086	470312	1227	1	forward	0.08	0.08	0.0385888	1.02711	0.102519	0.706614	hadB
PTS operon transcription antiterminator CDS	CD630_02830	CD0283	343917	346484	2568	1	forward	0.04	0.04	0.0384115	1.02698	0.167081	0.818171
plfB CDS	CD630_07590	CD0759	929058	931289	2232	1	reverse	0.02	0.02	0.0380679	1.02674	0.390145	0.922271	plfB
phospho-alpha-glucosidase CDS	CD630_30600	CD3060	3552857	3554188	1332	1	reverse	0.02	0.02	0.0372942	1.02619	0.314734	0.905676
multidrug family ABC transporter ATP-binding protein CDS	CD630_31620	CD3162	3693425	3694297	873	1	reverse	0.03	0.03	0.037242	1.02615	0.238975	0.876159
ATPase CDS	CD630_30390	CD3039	3531255	3532385	1131	1	reverse	0.01	0.01	0.0370796	1.02603	0.685465	0.95686
hypothetical protein CDS	CD630_16620	CD1662	1932169	1932924	756	1	forward	0.03	0.03	0.0366601	1.02574	0.207905	0.860034
Asp/Glu racemase CDS	CD630_22540	CD2254	2611942	2612628	687	1	forward	0.02	0.02	0.0361508	1.02537	0.264064	0.891108
hemZ CDS	CD630_27410	CD2741	3180817	3182376	1560	1	reverse	0.08	0.08	0.0361252	1.02536	0.0961861	0.707232	hemZ
cobalt ABC transporter ATP-binding protein CDS	CD630_04310	CD0431	510328	511800	1473	1	forward	0.03	0.03	0.0360754	1.02532	0.19186	0.850853
smpB CDS	CD630_31570	CD3157	3687896	3688387	492	1	reverse	0.03	0.03	0.0360204	1.02528	0.258762	0.88929	smpB
ABC-F type ribosomal protection protein CDS	CD630_25930	CD2593	3000142	3001794	1653	1	reverse	0.04	0.04	0.0355488	1.02495	0.154351	0.81785
beta-lactamase CDS	CD630_04580	CD0458	545446	546318	873	1	forward	0.01	0.01	0.0353976	1.02484	0.494113	0.94289
hypothetical protein CDS	CD630_09550	CD0955	1122802	1123272	471	1	forward	0.01	0.01	0.0352967	1.02477	0.650264	0.956712
TetR family transcriptional regulator CDS	CD630_05810	CD0581	695032	695637	606	1	forward	0.04	0.04	0.0348075	1.02442	0.16834	0.83619
Na(+)/H(+) antiporter CDS	CD630_26691	CD2669A	3082790	3084832	2043	1	reverse	0.06	0.06	0.0345059	1.02421	0.106036	0.744866
orr CDS	CD630_04480	CD0448	532932	533996	1065	1	forward	0.02	0.02	0.0344621	1.02417	0.319846	0.914197	orr
AraC family transcriptional regulator CDS	CD630_04280	CD0428	507912	508880	969	1	forward	0.05	0.05	0.0343305	1.02408	0.129613	0.791111
hypothetical protein CDS	CD630_23591	CD2359A	2729251	2729400	150	1	reverse	0.05	0.05	0.0342131	1.024	0.122243	0.779571
LytR family transcriptional regulator CDS	CD630_27650	CD2765	3213154	3214110	957	1	forward	0.03	0.03	0.0339618	1.02382	0.207428	0.869945
rplB CDS	CD630_00760	CD0076	104486	105316	831	1	forward	0.05	0.05	0.033793	1.0237	0.121066	0.780145	rplB
opuCA CDS	CD630_09000	CD0900	1083366	1084502	1137	1	forward	0.02	0.02	0.0337724	1.02369	0.277883	0.903268	opuCA
type IV prepilin leader peptidase CDS	CD630_35030	CD3503	4094058	4094720	663	1	reverse	0.03	0.03	0.0336344	1.02359	0.200835	0.866998
conjugative transposon protein CDS	CD630_04351	CD0435A	517598	517735	138	1	forward	0.01	0.01	0.0332708	1.02333	0.362311	0.926834
hypothetical protein CDS	CD630_09420	CD0942	1112324	1112551	228	1	forward	0.01	0.01	0.0332596	1.02332	0.632931	0.958092
hypothetical protein CDS	CD630_07140	CD0714	873295	874437	1143	1	forward	0.04	0.04	0.0326806	1.02291	0.163066	0.841157
hypothetical protein CDS	CD630_07350	CD0735	897764	898180	417	1	forward	0.02	0.02	0.0321788	1.02256	0.2418	0.89413
hypothetical protein CDS	CD630_26280	CD2628	3035444	3037399	1956	1	reverse	0.03	0.03	0.0320661	1.02248	0.227704	0.888009
mreB2 CDS	CD630_11450	CD1145	1343123	1344184	1062	1	forward	0.06	0.06	0.0320646	1.02247	0.103271	0.756187	mreB2
membrane-associated 5'-nucleotidase/phosphoesterase CDS	CD630_25370	CD2537	2931342	2933183	1842	1	reverse	0.05	0.05	0.0320543	1.02247	0.116939	0.783998
RNA-binding protein CDS	CD630_11650	CD1165	1363605	1363973	369	1	forward	0.02	0.02	0.0318834	1.02235	0.256711	0.901157
hypothetical protein CDS	CD630_36090	CD3609	4216604	4216804	201	1	reverse	0.01	0.01	0.0314787	1.02206	0.60695	0.958637
fusA CDS	CD630_00700	CD0070	98757	100823	2067	1	forward	0.04	0.04	0.0314532	1.02204	0.148037	0.831742	fusA
HxlR family transcriptional regulator CDS	CD630_31660	CD3166	3699428	3699790	363	1	forward	0.03	0.03	0.0312903	1.02193	0.173647	0.856999
PTS system lactose/cellobiose-family transportersubunit IIB CDS	CD630_16020	CD1602	1857176	1857478	303	1	forward	0.02	0.02	0.0311563	1.02183	0.270923	0.908445
selA CDS	CD630_24950	CD2495	2879338	2880741	1404	1	reverse	0.06	0.06	0.0310947	1.02179	0.100708	0.757504	selA
diguanylate kinase signaling protein CDS	CD630_05840	CD0584	700056	701234	1179	1	reverse	0.02	0.02	0.0310663	1.02177	0.247981	0.900304
two-component sensor histidine kinase CDS	CD630_13520	CD1352	1568072	1569460	1389	1	forward	0.02	0.02	0.0310078	1.02173	0.290591	0.915022
cystine/aminoacid family ABC transporter substrate-binding protein CDS	CD630_21770	CD2177	2517705	2518508	804	1	reverse	0.05	0.05	0.0297379	1.02083	0.115952	0.797589
hypothetical protein CDS	CD630_29071	CD2907A	3398355	3398516	162	1	reverse	0.02	0.02	0.0292391	1.02047	0.292042	0.920249
U32 family peptidase CDS	CD630_12280	CD1228	1426332	1427579	1248	1	forward	0.02	0.02	0.0291881	1.02044	0.302277	0.923075
bglF CDS	CD630_08160		988673	990472	1800	1	forward	0.01	0.01	0.0290831	1.02036	0.52077	0.955464	bglF
PTS system lactose/cellobiose-family transportersubunit IIA CDS	CD630_08630	CD0863	1039717	1040046	330	1	forward	0.02	0.02	0.0286116	1.02003	0.271987	0.916221
MarR family transcriptional regulator CDS	CD630_04730	CD0473	563536	563961	426	1	forward	0.02	0.02	0.0285471	1.01998	0.24413	0.906912
membrane protein CDS	CD630_21260	CD2126	2461811	2462935	1125	1	forward	0.02	0.02	0.0285357	1.01998	0.240158	0.905417
CheY family two-component response regulator CDS	CD630_35870	CD3587	4187822	4188508	687	1	reverse	0.03	0.03	0.0283495	1.01984	0.193996	0.883815
tkt CDS	CD630_23220	CD2322	2684306	2685118	813	1	reverse	0.04	0.04	0.0282773	1.01979	0.126252	0.822776	tkt
xdhC CDS	CD630_21000	CD2100	2426242	2426691	450	1	reverse	0.02	0.02	0.0282464	1.01977	0.238084	0.90556	xdhC
pgm CDS	CD630_27800	CD2780	3230834	3232540	1707	1	reverse	0.03	0.03	0.0281148	1.01968	0.174663	0.87212	pgm
metal-dependent peptidase CDS	CD630_25820	CD2582	2987002	2987703	702	1	reverse	0.01	0.01	0.0280237	1.01961	0.388195	0.942451
dnaN CDS	CD630_00020	CD0002	1562	2668	1107	1	forward	0.03	0.03	0.0277833	1.01944	0.171543	0.871336	dnaN
rplV CDS	CD630_00780	CD0078	105664	105999	336	1	forward	0.03	0.03	0.0271246	1.01898	0.143104	0.849666	rplV
phosphatase CDS	CD630_25790	CD2579	2983804	2984556	753	1	reverse	0.04	0.04	0.0266116	1.01862	0.11755	0.820901
hypothetical protein CDS	CD630_17270	CD1727	2000187	2000456	270	1	forward	0.01	0.01	0.0238973	1.0167	0.296322	0.935723
polysaccharide deacetylase CDS	CD630_27240	CD2724	3160628	3161326	699	1	reverse	0.02	0.02	0.0238524	1.01667	0.179361	0.894205
eno CDS	CD630_31700	CD3170	3703532	3704824	1293	1	reverse	0.02	0.02	0.0238018	1.01664	0.23445	0.919136	eno
membrane protein CDS	CD630_23070	CD2307	2671076	2671426	351	1	forward	0.02	0.02	0.0237885	1.01663	0.186102	0.898287
nadB CDS	CD630_23710	CD2371	2736667	2737968	1302	1	reverse	0.02	0.02	0.0220778	1.01542	0.209369	0.916019	nadB
aminodeoxychorismate lyase CDS	CD630_12260	CD1226	1424420	1425499	1080	1	forward	0.03	0.03	0.0220397	1.01539	0.140676	0.875505
O-methyltransferase CDS	CD630_12270	CD1227	1425671	1426345	675	1	forward	0.01	0.01	0.0217582	1.0152	0.231182	0.925016
membrane protein CDS	CD630_31140	CD3114	3624642	3625850	1209	1	reverse	0.01	0.01	0.0214812	1.015	0.431653	0.96031
manC CDS	CD630_27790	CD2779	3229739	3230812	1074	1	reverse	0.03	0.03	0.0214408	1.01497	0.147139	0.884144	manC
transcriptional regulator CDS	CD630_16860	CD1686	1959655	1960329	675	1	forward	0.01	0.01	0.0208813	1.01458	0.397032	0.958056
trxB CDS	CD630_16910	CD1691	1963575	1964462	888	1	forward	0.01	0.01	0.0206261	1.0144	0.622976	0.973588	trxB
rng CDS	CD630_11600	CD1160	1359696	1361117	1422	1	forward	0.03	0.03	0.0205116	1.01432	0.117563	0.861494	rng
nitroreductase CDS	CD630_33550	CD3355	3919393	3919911	519	1	reverse	0.04	0.04	0.0202554	1.01414	0.0847891	0.81119
chrA CDS	CD630_33020	CD3302	3866714	3867226	513	1	forward	0.02	0.02	0.019465	1.01358	0.156918	0.901279	chrA
opuCC CDS	CD630_09010	CD0901	1084489	1086042	1554	1	forward	0.01	0.01	0.0184887	1.0129	0.323317	0.954398	opuCC
phosphoesterase CDS	CD630_21910	CD2191	2537509	2538330	822	1	reverse	0.02	0.02	0.0180768	1.01261	0.172671	0.916622
sigma-54 dependent transcriptional regulator CDS	CD630_31860	CD3186	3727644	3729449	1806	1	reverse	0.03	0.03	0.0180674	1.0126	0.126008	0.885988
ssb CDS	CD630_36620	CD3662	4273562	4273996	435	1	reverse	0.03	0.03	0.0179787	1.01254	0.112512	0.873044	ssb
hypothetical protein CDS	CD630_09150	CD0915	1097442	1097684	243	1	forward	0	0	0.0178825	1.01247	0.658214	0.978326
phosphoesterase CDS	CD630_03460	CD0346	422075	422767	693	1	forward	0.01	0.01	0.0176094	1.01228	0.253806	0.944686
transcriptional regulator CDS	CD630_16440	CD1644	1906296	1906859	564	1	reverse	0.01	0.01	0.0172632	1.01204	0.227766	0.939583
sigma-54 dependent transcriptional regulator CDS	CD630_11860	CD1186	1386557	1388557	2001	1	forward	0.01	0.01	0.0171862	1.01198	0.185611	0.926227
two-component response regulator CDS	CD630_03390	CD0339	412406	413143	738	1	forward	0.01	0.01	0.0171561	1.01196	0.287615	0.952435
hypothetical protein CDS	CD630_08420	CD0842	1017940	1018794	855	1	forward	0.01	0.01	0.0169786	1.01184	0.262879	0.948503
4Fe-4S binding domain-containing protein CDS	CD630_01150	CD0115	158967	159182	216	1	forward	0.03	0.03	0.016496	1.0115	0.103214	0.87302
uxaA CDS	CD630_28720	CD2872	3358914	3360077	1164	1	forward	0.01	0.01	0.0162701	1.01134	0.31409	0.958687	uxaA
ppdK CDS	CD630_24100	CD2410	2781339	2783966	2628	1	reverse	0.01	0.01	0.015857	1.01105	0.192329	0.934291	ppdK
HTH-type transcriptional regulator CDS	CD630_06420	CD0642	764078	764296	219	1	forward	0.01	0.01	0.0154198	1.01075	0.245089	0.949834
transaldolaseC-like CDS	CD630_21100	CD2110	2439401	2440075	675	1	reverse	0.01	0.01	0.0151477	1.01055	0.163333	0.926109
prdE CDS	CD630_32390	CD3239	3791375	3791842	468	1	reverse	0.01	0.01	0.0150144	1.01046	0.18001	0.933527	prdE
hypothetical protein CDS	CD630_09080	CD0908	1094548	1095342	795	1	forward	0.01	0.01	0.0143738	1.01001	0.416832	0.972492
HTH-type transcriptional regulator CDS	CD630_22150	CD2215	2567095	2567412	318	1	forward	0.01	0.01	0.0141454	1.00985	0.395138	0.971443
membrane-associated metalloprotease CDS	CD630_01810	CD0181	239189	240322	1134	1	forward	0.01	0.01	0.013917	1.00969	0.284186	0.960942
conjugative transposon protein CDS	CD630_03840	CD0384	452608	452997	390	1	reverse	0	0	0.0137537	1.00958	0.471026	0.976706
PTS operon transcription antiterminator CDS	CD630_22710	CD2271	2632581	2634359	1779	1	reverse	0.01	0.01	0.0136861	1.00953	0.186851	0.94161
LysR family transcriptional regulator CDS	CD630_27360	CD2736	3174212	3175081	870	1	forward	0.01	0.01	0.0133684	1.00931	0.234931	0.954622
bacteriophage resistance protein CDS	CD630_29450	CD2945	3423805	3424314	510	1	reverse	0	0	0.0132979	1.00926	0.626939	0.983077
hypothetical protein CDS	CD630_35060	CD3506	4096751	4098289	1539	1	reverse	0.01	0.01	0.0124924	1.0087	0.139076	0.928427
two-component response regulator CDS	CD630_10990	CD1099	1291124	1291816	693	1	reverse	0.01	0.01	0.0124342	1.00866	0.155561	0.936292
hadC CDS	CD630_03980	CD0398	470312	471439	1128	1	forward	0.01	0.01	0.0120146	1.00836	0.137025	0.93013	hadC
AraC family transcriptional regulator CDS	CD630_17250	CD1725	1998535	1999344	810	1	reverse	0.01	0.01	0.0119628	1.00833	0.282255	0.966193
pyridoxal phosphate-dependent aminotransferase CDS	CD630_07400	CD0740	902546	903643	1098	1	reverse	0.01	0.01	0.0112536	1.00783	0.263516	0.965936
conjugative transposon protein CDS	CD630_33840	CD3384	3957397	3957795	399	1	reverse	0.01	0.01	0.0112465	1.00783	0.341712	0.973744
conjugative transposon protein CDS	CD630_10991	CD1099A	1291809	1292030	222	1	reverse	0.01	0.01	0.0112127	1.0078	0.307947	0.970954
multidrug family ABC transporter permease CDS	CD630_10960	CD1096	1288335	1289144	810	1	reverse	0.01	0.01	0.0111719	1.00777	0.1724	0.948332
hypothetical protein CDS	CD630_29260	CD2926	3411003	3411614	612	1	reverse	0.01	0.01	0.00976547	1.00679	0.126848	0.938635
sugar family ABC transporter ATP-binding protein CDS	CD630_08770	CD0877	1053992	1054747	756	1	reverse	0.01	0.01	0.00976033	1.00679	0.197822	0.960649
pheT CDS	CD630_07000	CD0700	850747	853140	2394	1	forward	0.01	0.01	0.00966481	1.00672	0.108454	0.928991	pheT
multidrug family ABC transporter permease CDS	CD630_23670	CD2367	2733803	2734888	1086	1	reverse	0.01	0.01	0.00939484	1.00653	0.132342	0.943407
membrane protein CDS	CD630_27230	CD2723	3159561	3160625	1065	1	reverse	0.01	0.01	0.00898753	1.00625	0.189803	0.962233
mreC CDS	CD630_11460	CD1146	1344188	1345087	900	1	forward	0.01	0.01	0.00833788	1.0058	0.0976614	0.931963	mreC
mviN CDS	CD630_27810	CD2781	3232586	3234142	1557	1	reverse	0.01	0.01	0.0076945	1.00535	0.149947	0.959075	mviN	sigE-dependent
sigma-54 dependent transcriptional regulator CDS	CD630_14120	CD1412	1636285	1637715	1431	1	reverse	0.01	0.01	0.00750184	1.00521	0.128416	0.953415
[truncated: 1,758 more rows]
